# Supplementary material for: Co‐occurrence of antibiotic, biocide, and heavy metal resistance genes in bacteria from metal and radionuclide contaminated soils at the Savannah River Site
Source: Microb Biotechnol. 2020 May 3;13(4):1179–200. doi: 10.1111/1751-7915.13578 (PMC7264878; doi:10.1111/1751-7915.13578)
Supplement: Supplementary file 1 — Table S1. Group differences in soil taxa. Table S2. Group differences in soil taxa between Upper Three Runs and Ash Basins. Table S3. Group differences in soil taxa between Upper Three Runs and Pond B. Table S4. Group differences in soil taxa between Upper Three Runs and Tim's Branch. Table S5. Effects of main factors and their interactions assesed by PERMANOVA. Main factors represent site (Location) (Ash Basins, Pond B, Tim's Branch, Upper Three Runs). Values in table represent the F‐ratio (F), the level of significance, ns, not significance (P < 0.05). Table S6. Relative position of soil samples in the biplot is based on log transformed Bray Curtis dissimilarities. Vectors indicate the weight and direction of those edaphic properties or heavy metals that were best predictors of soil bacterial composition as suggested by the results of the distance‐based linear model (distLM). The dbRDA axes describe the percentage of the fitted or total variation explained by each axis while being constrained to account for group differences. Table S7. PICRUSt predicted metagenome contributions of soil samples. Table S8. Metagenome sequencing summary. Table S9. Information on assembly, contigs and ORFs. Table S10. ARG types by site (percentage). Table S11. Relative abundance of ARGs per 16S copy. (*) indicates significant differences in ARG type based on one‐way ANOVA or Kruskal‐Wallis analysis of variance (P < 0.05). Table S12. Alpha diversity indices for ARGs (SARGfam). Table S13. Bacmet Ids, genes, and antibiotic, biocide, or metal type. Table S14. Relative abundance of ARGs/MRG types detected using BacMet v2.0 database. Table S15. Relative abundance of ARGs/MRGs per 16S copy (BacMet v2.0 database). (*) indicates significant differences in ARG type based on one‐way ANOVA or Kruskal‐Wallis analysis of variance (P < 0.05)Relative abundance of ARGs/MRGs per 16S copy (BacMet v2.0 database). (*) indicates significant differences in ARG type based on one‐way ANOVA or Kruskal‐Wallis a [file MBT2-13-1179-s001.xlsx]

## Sheet: Table S1-S4. Group_significance
Table S1. Group differences in soil taxa										Table S2. Group differences in soil taxa between Upper Three Runs and Ash Basins									Table S3. Group differences in soil taxa between Upper Three Runs and Pond B									Table S4. Group differences in soil taxa between Upper Three Runs and Tim's Branch
OTU	Test-Statistic	P	FDR_P	Bonferroni_P	Tims_Branch_mean	Pond_B_mean	Upper_Three_Runs_mean	Ash_Basins_mean		OTU	Test-Statistic	P	FDR_P	Bonferroni_P	Upper_Three_Runs_mean	Ash_Basins_mean			OTU	Test-Statistic	P	FDR_P	Bonferroni_P	Pond_B_mean	Upper_Three_Runs_mean			OTU	Test-Statistic	P	FDR_P	Bonferroni_P	Tims_Branch_mean	Upper_Three_Runs_mean
k__Bacteria;p__Proteobacteria;c__Deltaproteobacteria;o__Desulfuromonadales	49.9045	8.37217e-11	1.59864e-08	2.96375e-08	0	6.19413e-05	0.00127841	0.00152197		Unassigned;Other;Other;Other	8.33971	0.00990099	0.0493655	1	0.101499	0.0605921			Unassigned;Other;Other;Other	2.29876	0.00990099	0.0455188	1	0.112823	0.101499			Unassigned;Other;Other;Other	-6.85487	0.00990099	0.0486799	1	0.0584687	0.101499
Unassigned;Other;Other;Other	49.6628	9.42584e-11	1.59864e-08	3.33675e-08	0.0584687	0.112823	0.101499	0.0605921		k__Bacteria;p__Proteobacteria;c__Alphaproteobacteria;o__Rhodospirillales	4.87382	0.00990099	0.0493655	1	0.0895537	0.0481098			k__Bacteria;p__Proteobacteria;c__Alphaproteobacteria;o__Rhizobiales	-3.85499	0.00990099	0.0455188	1	0.0804957	0.0980157			k__Bacteria;p__Proteobacteria;c__Alphaproteobacteria;o__Rhodospirillales	-4.89215	0.00990099	0.0486799	1	0.0435236	0.0895537
k__Bacteria;p__Firmicutes;c__Bacilli;o__Lactobacillales	48.9228	1.35478e-10	1.59864e-08	4.79593e-08	2.02539e-05	0.00504855	7.77105e-05	7.6351e-06		k__Bacteria;p__Acidobacteria;c__Acidobacteriia;o__Acidobacteriales	-4.21216	0.00990099	0.0493655	1	0.0874477	0.117235			k__Bacteria;p__Proteobacteria;c__Alphaproteobacteria;o__Rhodospirillales	-4.47355	0.00990099	0.0455188	1	0.052056	0.0895537			k__Bacteria;p__Proteobacteria;c__Betaproteobacteria;o__Burkholderiales	3.55014	0.00990099	0.0486799	1	0.0311157	0.0167996
k__Bacteria;p__Firmicutes;c__Bacilli;o__Bacillales	48.1325	1.99559e-10	1.76609e-08	7.06437e-08	0.0216334	0.00122036	0.000863711	0.0130172		k__Bacteria;p__Acidobacteria;c__Solibacteres;o__Solibacterales	-3.38337	0.00990099	0.0493655	1	0.0653151	0.0836037			k__Bacteria;p__Acidobacteria;c__DA052;o__Ellin6513	-3.95166	0.00990099	0.0455188	1	0.0329478	0.0606927			k__Bacteria;p__Bacteroidetes;c__[Saprospirae];o__[Saprospirales]	4.56324	0.00990099	0.0486799	1	0.0264342	0.00975888
k__Bacteria;p__Actinobacteria;c__Coriobacteriia;o__Coriobacteriales	45.0725	8.92997e-10	5.99019e-08	3.16121e-07	2.18164e-06	0.0011431	1.21917e-05	2.83511e-06		k__Bacteria;p__Actinobacteria;c__Acidimicrobiia;o__Acidimicrobiales	3.31982	0.00990099	0.0493655	1	0.0263534	0.0180908			k__Bacteria;p__Actinobacteria;c__Acidimicrobiia;o__Acidimicrobiales	-4.98456	0.00990099	0.0455188	1	0.0140689	0.0263534			k__Bacteria;p__Firmicutes;c__Bacilli;o__Bacillales	4.30885	0.00990099	0.0486799	1	0.0216334	0.000863711
k__Bacteria;p__Verrucomicrobia;c__[Spartobacteria];o__[Chthoniobacterales]	44.745	1.04824e-09	5.99019e-08	3.71075e-07	0.0109357	0.026186	0.00519046	0.0216957		k__Bacteria;p__Actinobacteria;c__Thermoleophilia;o__Solirubrobacterales	-3.50737	0.00990099	0.0493655	1	0.0115965	0.0193304			k__Bacteria;p__Verrucomicrobia;c__[Pedosphaerae];o__[Pedosphaerales]	-3.34443	0.00990099	0.0455188	1	0.0116707	0.0207839			k__Bacteria;p__Actinobacteria;c__Thermoleophilia;o__Solirubrobacterales	3.70856	0.00990099	0.0486799	1	0.0213676	0.0115965
k__Bacteria;p__Chloroflexi;c__Ktedonobacteria;o__	44.4477	1.21235e-09	5.99019e-08	4.29171e-07	0.000382554	1.73732e-05	0.000222428	0.000796151		k__Bacteria;p__Proteobacteria;c__Alphaproteobacteria;o__Ellin329	-4.18195	0.00990099	0.0493655	1	0.0112065	0.0164268			k__Bacteria;p__Proteobacteria;c__Deltaproteobacteria;o__Myxococcales	-3.96105	0.00990099	0.0455188	1	0.00514496	0.0115385			k__Bacteria;p__Actinobacteria;c__Acidimicrobiia;o__Acidimicrobiales	-2.12463	0.00990099	0.0486799	1	0.0206845	0.0263534
k__Bacteria;p__Acidobacteria;c__Acidobacteria-5;o__	44.2223	1.35372e-09	5.99019e-08	4.79215e-07	0.000448634	5.16637e-05	0.000142401	0.000944881		k__Bacteria;p__Proteobacteria;c__Alphaproteobacteria;o__Caulobacterales	3.44875	0.00990099	0.0493655	1	0.00976557	0.00674193			k__Bacteria;p__Acidobacteria;c__Solibacteres;o__Solibacterales	3.06786	0.00990099	0.0455188	1	0.0896546	0.0653151			k__Bacteria;p__TM7;c__TM7-1;o__	5.41373	0.00990099	0.0486799	1	0.0161807	0.00631449
k__Bacteria;p__Acidobacteria;c__[Chloracidobacteria];o__RB41	42.8932	2.59293e-09	1.00466e-07	9.17896e-07	0.00608307	1.62389e-05	3.51887e-05	0.00190142		k__Bacteria;p__Bacteroidetes;c__[Saprospirae];o__[Saprospirales]	-4.01276	0.00990099	0.0493655	1	0.00975888	0.0178355			k__Archaea;p__Crenarchaeota;c__MBGA;o__NRP-J	-2.72195	0.00990099	0.0455188	1	0.000489086	0.00829802			k__Bacteria;p__Bacteroidetes;c__Sphingobacteriia;o__Sphingobacteriales	4.18063	0.00990099	0.0486799	1	0.0119251	0.00463437
k__Bacteria;p__Proteobacteria;c__Gammaproteobacteria;o__Pseudomonadales	42.5903	3.00674e-09	1.00466e-07	1.06439e-06	0.000415064	0.0411673	0.000100508	0.000176626		k__Bacteria;p__TM7;c__TM7-1;o__	-3.30092	0.00990099	0.0493655	1	0.00631449	0.0101761			k__Archaea;p__Euryarchaeota;c__Thermoplasmata;o__E2	-1.83806	0.00990099	0.0455188	1	0.000146477	0.00233034			k__Bacteria;p__Verrucomicrobia;c__[Spartobacteria];o__[Chthoniobacterales]	2.73008	0.00990099	0.0486799	1	0.0109357	0.00519046
k__Bacteria;p__Acidobacteria;c__Holophagae;o__Holophagales	42.5134	3.12181e-09	1.00466e-07	1.10512e-06	0	4.15995e-05	0.000578176	0.000100928		k__Bacteria;p__Verrucomicrobia;c__[Spartobacteria];o__[Chthoniobacterales]	-5.98062	0.00990099	0.0493655	1	0.00519046	0.0216957			k__Bacteria;p__Proteobacteria;c__Deltaproteobacteria;o__Syntrophobacterales	-2.12306	0.00990099	0.0455188	1	0.000727521	0.00138566			k__Bacteria;p__Acidobacteria;c__Acidobacteria-6;o__iii1-15	2.60287	0.00990099	0.0486799	1	0.00676479	0.000759773
k__Bacteria;p__Proteobacteria;c__Alphaproteobacteria;o__Rhodobacterales	41.9529	4.1056e-09	1.21115e-07	1.45338e-06	0.00072815	9.81984e-06	1.99084e-05	0.000206537		k__Bacteria;p__Bacteroidetes;c__Sphingobacteriia;o__Sphingobacteriales	-2.77226	0.00990099	0.0493655	1	0.00463437	0.00797647			k__Bacteria;p__Acidobacteria;c__TM1;o__	-6.9766	0.00990099	0.0455188	1	0.000243486	0.00129642			k__Bacteria;p__Acidobacteria;c__[Chloracidobacteria];o__RB41	2.48957	0.00990099	0.0486799	1	0.00608307	3.51887e-05
k__Bacteria;p__Acidobacteria;c__TM1;o__	41.2204	5.87175e-09	1.59892e-07	2.0786e-06	0.000637845	0.000243486	0.00129642	0.00171165		k__Bacteria;p__Proteobacteria;c__Gammaproteobacteria;o__Legionellales	-3.07954	0.00990099	0.0493655	1	0.00305745	0.00402406			k__Bacteria;p__Actinobacteria;c__Coriobacteriia;o__Coriobacteriales	1.21856	0.00990099	0.0455188	1	0.0011431	1.21917e-05			k__Bacteria;p__Proteobacteria;c__Gammaproteobacteria;o__Legionellales	4.23451	0.00990099	0.0486799	1	0.00561145	0.00305745
k__Bacteria;p__Chlorobi;c__BSV26;o__PK329	40.4274	8.64883e-09	2.18692e-07	3.06169e-06	0	0	0.00014884	1.44917e-05		k__Bacteria;p__Actinobacteria;c__Thermoleophilia;o__Gaiellales	-3.62188	0.00990099	0.0493655	1	0.00160582	0.00405378			k__Bacteria;p__Actinobacteria;c__Thermoleophilia;o__Solirubrobacterales	3.20552	0.00990099	0.0455188	1	0.0168659	0.0115965			k__Bacteria;p__Actinobacteria;c__Thermoleophilia;o__Gaiellales	2.45608	0.00990099	0.0486799	1	0.00410978	0.00160582
k__Bacteria;p__TM7;c__TM7-3;o__CW040	39.4127	1.41914e-08	3.34916e-07	5.02375e-06	6.54492e-06	0.000401673	1.80068e-05	1.75392e-06		k__Bacteria;p__Proteobacteria;c__Deltaproteobacteria;o__Syntrophobacterales	-4.14608	0.00990099	0.0493655	1	0.00138566	0.00341696			k__Bacteria;p__Armatimonadetes;c__Armatimonadia;o__FW68	4.75959	0.00990099	0.0455188	1	0.00110493	0.000416228			k__Bacteria;p__WPS-2;c__;o__	-2.57365	0.00990099	0.0486799	1	0.00406112	0.00597153
k__Bacteria;p__Spirochaetes;c__Spirochaetes;o__Spirochaetales	37.1098	4.36172e-08	9.3558e-07	1.54405e-05	3.04113e-05	1.85671e-06	0.000909436	0.000175832		k__Bacteria;p__Elusimicrobia;c__Elusimicrobia;o__FAC88	-5.59247	0.00990099	0.0493655	1	0.00115404	0.00320747			k__Bacteria;p__Proteobacteria;c__Deltaproteobacteria;o__Desulfuromonadales	-2.39975	0.00990099	0.0455188	1	6.19413e-05	0.00127841			k__Bacteria;p__Armatimonadetes;c__[Fimbriimonadia];o__[Fimbriimonadales]	2.28321	0.00990099	0.0486799	1	0.00255292	0.000883612
k__Bacteria;p__Proteobacteria;c__Deltaproteobacteria;o__Sva0853	36.9645	4.6817e-08	9.3558e-07	1.65732e-05	7.70308e-05	0	0.000267518	1.87235e-05		k__Bacteria;p__Proteobacteria;c__Deltaproteobacteria;o__MIZ46	-6.33614	0.00990099	0.0493655	1	0.000968072	0.0023141			k__Bacteria;p__BHI80-139;c__;o__	2.48938	0.00990099	0.0455188	1	5.88772e-05	2.89658e-05			k__Bacteria;p__TM6;c__SJA-4;o__	5.90056	0.00990099	0.0486799	1	0.00252964	0.000841207
k__Bacteria;p__Proteobacteria;c__Deltaproteobacteria;o__Myxococcales	36.9316	4.75719e-08	9.3558e-07	1.68404e-05	0.0135061	0.00514496	0.0115385	0.0140613		k__Bacteria;p__Armatimonadetes;c__[Fimbriimonadia];o__[Fimbriimonadales]	-4.41013	0.00990099	0.0493655	1	0.000883612	0.00185479			k__Bacteria;p__Bacteroidetes;c__Sphingobacteriia;o__Sphingobacteriales	4.19098	0.00990099	0.0455188	1	0.0112936	0.00463437			k__Bacteria;p__Proteobacteria;c__Deltaproteobacteria;o__MIZ46	5.56436	0.00990099	0.0486799	1	0.00221163	0.000968072
k__Bacteria;p__Proteobacteria;c__Alphaproteobacteria;Other	36.3413	6.34197e-08	1.18161e-06	2.24506e-05	0.000245014	0.000395861	0.000585552	0.00025738		k__Bacteria;p__Firmicutes;c__Bacilli;o__Bacillales	-2.47163	0.00990099	0.0493655	1	0.000863711	0.0130172			k__Bacteria;p__Bacteroidetes;c__[Saprospirae];o__[Saprospirales]	4.65232	0.00990099	0.0455188	1	0.0185394	0.00975888			k__Bacteria;p__Proteobacteria;c__Deltaproteobacteria;o__Bdellovibrionales	2.58727	0.00990099	0.0486799	1	0.00186148	0.0011095
k__Bacteria;p__Acidobacteria;c__[Chloracidobacteria];o__11-24	36.1689	6.89736e-08	1.22083e-06	2.44166e-05	0.000236464	4.86825e-06	0.000128746	0.000308678		k__Bacteria;p__TM6;c__SJA-4;o__	-3.52882	0.00990099	0.0493655	1	0.000841207	0.00158937			k__Bacteria;p__FCPU426;c__;o__	-3.86102	0.00990099	0.0455188	1	0.000119523	0.00110597			k__Bacteria;p__Proteobacteria;c__Betaproteobacteria;o__IS-44	2.66073	0.00990099	0.0486799	1	0.00174936	3.54886e-06
k__Bacteria;p__Acidobacteria;c__iii1-8;o__DS-18	35.7436	8.48375e-08	1.43012e-06	3.00325e-05	0.00137292	5.813e-06	2.34066e-05	0.00121992		k__Bacteria;p__Acidobacteria;c__Acidobacteria-6;o__iii1-15	-3.55501	0.00990099	0.0493655	1	0.000759773	0.00430014			k__Bacteria;p__Proteobacteria;c__Gammaproteobacteria;o__	-4.52216	0.00990099	0.0455188	1	0.000347452	0.00102118			k__Bacteria;p__Proteobacteria;c__Betaproteobacteria;o__MND1	2.29452	0.00990099	0.0486799	1	0.00170712	0.000175328
k__Bacteria;p__Proteobacteria;c__Gammaproteobacteria;o__Legionellales	35.3518	1.02661e-07	1.6519e-06	3.63418e-05	0.00561145	0.00216678	0.00305745	0.00402406		k__Bacteria;p__Proteobacteria;c__Alphaproteobacteria;Other	7.07752	0.00990099	0.0493655	1	0.000585552	0.00025738			k__Bacteria;p__Proteobacteria;c__Betaproteobacteria;o__	-2.56792	0.00990099	0.0455188	1	0.000195378	0.000930687			k__Bacteria;p__Gemmatimonadetes;c__Gemmatimonadetes;o__Ellin5290	3.3312	0.00990099	0.0486799	1	0.00150536	0.000151794
k__Bacteria;p__Firmicutes;c__Clostridia;o__OPB54	35.0958	1.16276e-07	1.78965e-06	4.11619e-05	0.000345906	2.30134e-06	3.00139e-05	0.000167136		k__Bacteria;p__Armatimonadetes;c__Chthonomonadetes;o__Chthonomonadales	-4.36867	0.00990099	0.0493655	1	0.000527801	0.00126955			k__Bacteria;p__Spirochaetes;c__Spirochaetes;o__Spirochaetales	-1.78356	0.00990099	0.0455188	1	1.85671e-06	0.000909436			k__Bacteria;p__Acidobacteria;c__iii1-8;o__DS-18	2.20747	0.00990099	0.0486799	1	0.00137292	2.34066e-05
k__Bacteria;p__Gemmatimonadetes;c__Gemmatimonadetes;o__Ellin5290	34.4331	1.60498e-07	2.36735e-06	5.68164e-05	0.00150536	9.97265e-05	0.000151794	0.000763093		k__Bacteria;p__AD3;c__JG37-AG-4;o__	-2.76523	0.00990099	0.0493655	1	0.00049877	0.00114365			k__Bacteria;p__Nitrospirae;c__Nitrospira;o__Nitrospirales	-1.58853	0.00990099	0.0455188	1	6.2654e-05	0.000875911			k__Bacteria;p__Proteobacteria;c__Alphaproteobacteria;o__Rickettsiales	3.29163	0.00990099	0.0486799	1	0.0013428	0.000528059
k__Bacteria;p__Proteobacteria;c__Deltaproteobacteria;o__Syntrophobacterales	32.8639	3.44071e-07	4.8615e-06	0.000121801	0.00128077	0.000727521	0.00138566	0.00341696		k__Bacteria;p__Acidobacteria;c__Sva0725;o__Sva0725	-3.44097	0.00990099	0.0493655	1	0.00036609	0.00137631			k__Bacteria;p__Elusimicrobia;c__Elusimicrobia;o__Elusimicrobiales	-3.62615	0.00990099	0.0455188	1	0.000220604	0.000623176			k__Bacteria;p__Firmicutes;c__Clostridia;o__Clostridiales	2.3593	0.00990099	0.0486799	1	0.0013338	0.000331751
k__Bacteria;p__Acidobacteria;c__iii1-8;o__32-20	32.7218	3.68654e-07	4.8615e-06	0.000130503	1.70484e-05	4.61476e-05	0.000124011	0.000322866		k__Bacteria;p__Firmicutes;c__Clostridia;o__Clostridiales	-4.75728	0.00990099	0.0493655	1	0.000331751	0.00129535			k__Bacteria;p__Proteobacteria;c__Alphaproteobacteria;Other	-3.67552	0.00990099	0.0455188	1	0.000395861	0.000585552			k__Bacteria;p__Verrucomicrobia;c__Verrucomicrobiae;o__Verrucomicrobiales	3.11857	0.00990099	0.0486799	1	0.00116805	0.00012814
k__Bacteria;p__Chloroflexi;c__TK10;o__AKYG885	32.7099	3.70792e-07	4.8615e-06	0.000131261	0.000617075	2.43286e-06	1.1259e-05	0.000154927		k__Bacteria;p__Proteobacteria;c__Betaproteobacteria;Other	3.01684	0.00990099	0.0493655	1	0.000311404	0.00011393			k__Bacteria;p__Proteobacteria;c__Betaproteobacteria;o__SBla14	-1.65127	0.00990099	0.0455188	1	7.2181e-05	0.000520318			k__Archaea;p__Crenarchaeota;c__MBGA;o__NRP-J	-2.36777	0.00990099	0.0486799	1	0.00108672	0.00829802
k__Bacteria;p__Proteobacteria;c__Deltaproteobacteria;o__MIZ46	32.423	4.26216e-07	5.38858e-06	0.00015088	0.00221163	0.00174494	0.000968072	0.0023141		k__Bacteria;p__Proteobacteria;c__Deltaproteobacteria;o__Sva0853	2.70291	0.00990099	0.0493655	1	0.000267518	1.87235e-05			k__Bacteria;p__Verrucomicrobia;c__[Methylacidiphilae];o__S-BQ2-57	-3.12124	0.00990099	0.0455188	1	0.000143856	0.000492771			k__Bacteria;p__TM7;c__TM7-3;o__	2.17264	0.00990099	0.0486799	1	0.00093645	0.000201722
k__Bacteria;p__Proteobacteria;c__Betaproteobacteria;o__IS-44	32.3224	4.47538e-07	5.46305e-06	0.000158428	0.00174936	8.7235e-06	3.54886e-06	0.000495448		k__Bacteria;p__Chloroflexi;c__Ktedonobacteria;o__	-3.99589	0.00990099	0.0493655	1	0.000222428	0.000796151			k__Bacteria;p__Chloroflexi;c__Ktedonobacteria;o__B12-WMSP1	3.13976	0.00990099	0.0455188	1	0.000160935	2.3868e-05			k__Bacteria;p__Gemmatimonadetes;c__Gemmatimonadetes;o__Gemmatimonadales	2.58736	0.00990099	0.0486799	1	0.000803768	4.45181e-05
k__Bacteria;p__Acidobacteria;c__EC1113;o__	31.5933	6.375e-07	7.5225e-06	0.000225675	4.63509e-05	6.21933e-05	4.22701e-05	0.000188172		k__Bacteria;p__Chloroflexi;c__TK10;o__B07_WMSP1	-3.53832	0.00990099	0.0493655	1	0.000218932	0.000646539			k__Bacteria;p__Gemmatimonadetes;c__Gemmatimonadetes;o__KD8-87	-2.85809	0.00990099	0.0455188	1	5.42893e-05	0.00045409			k__Bacteria;p__Cyanobacteria;c__Synechococcophycideae;o__Synechococcales	2.59939	0.00990099	0.0486799	1	0.000759523	0
k__Bacteria;p__GAL15;c__;o__	31.4595	6.80261e-07	7.76814e-06	0.000240812	3.75027e-06	6.46024e-06	3.76175e-05	0.00010467		k__Bacteria;p__Proteobacteria;c__Betaproteobacteria;o__Neisseriales	2.13629	0.00990099	0.0493655	1	0.000159972	3.88774e-05			k__Bacteria;p__Cyanobacteria;c__;o__	3.71265	0.00990099	0.0455188	1	1.98686e-05	7.24314e-07			k__Bacteria;p__Proteobacteria;c__Alphaproteobacteria;o__Rhodobacterales	2.57907	0.00990099	0.0486799	1	0.00072815	1.99084e-05
k__Bacteria;p__Acidobacteria;c__Acidobacteria-6;o__iii1-15	31.3533	7.16211e-07	7.92309e-06	0.000253539	0.00676479	0.000388201	0.000759773	0.00430014		k__Bacteria;p__Gemmatimonadetes;c__Gemmatimonadetes;o__Ellin5290	-4.89668	0.00990099	0.0493655	1	0.000151794	0.000763093			k__Bacteria;p__Cyanobacteria;c__Chloroplast;o__Chlorophyta	3.10447	0.00990099	0.0455188	1	0.000798783	6.97945e-05			k__Bacteria;p__Acidobacteria;c__TM1;o__	-2.99647	0.00990099	0.0486799	1	0.000637845	0.00129642
k__Bacteria;p__Chloroflexi;c__C0119;o__	31.1373	7.95318e-07	8.5316e-06	0.000281543	0.00060121	3.0285e-06	2.45647e-05	0.000168024		k__Bacteria;p__Acidobacteria;Other;Other	3.87331	0.00990099	0.0493655	1	0.000143649	5.8092e-05			k__Bacteria;p__Proteobacteria;c__Betaproteobacteria;Other	-3.79346	0.00990099	0.0455188	1	7.22006e-05	0.000311404			k__Bacteria;p__Chloroflexi;c__TK10;o__AKYG885	2.96901	0.00990099	0.0486799	1	0.000617075	1.1259e-05
k__Bacteria;p__Verrucomicrobia;c__[Methylacidiphilae];o__S-BQ2-57	30.6959	9.85061e-07	1.01869e-05	0.000348712	0.000108405	0.000143856	0.000492771	0.000825337		k__Bacteria;p__Acidobacteria;c__Acidobacteria-5;o__	-6.09389	0.00990099	0.0493655	1	0.000142401	0.000944881			k__Bacteria;p__Proteobacteria;c__Deltaproteobacteria;o__Sva0853	-3.00183	0.00990099	0.0455188	1	0	0.000267518			k__Bacteria;p__Chloroflexi;c__C0119;o__	2.6348	0.00990099	0.0486799	1	0.00060121	2.45647e-05
k__Bacteria;p__FCPU426;c__;o__	30.6501	1.00718e-06	1.01869e-05	0.000356542	0.000589034	0.000119523	0.00110597	0.00111255		k__Bacteria;p__Verrucomicrobia;c__Verrucomicrobiae;o__Verrucomicrobiales	-3.74787	0.00990099	0.0493655	1	0.00012814	0.000492299			k__Bacteria;p__Chloroflexi;c__Ktedonobacteria;o__	-3.04481	0.00990099	0.0455188	1	1.73732e-05	0.000222428			k__Bacteria;p__Chloroflexi;c__Chloroflexi;o__AKIW781	2.1678	0.00990099	0.0486799	1	0.000574421	6.84142e-06
k__Bacteria;p__Elusimicrobia;c__Elusimicrobia;o__FAC88	30.4242	1.12367e-06	1.10494e-05	0.000397779	0.000894761	0.0011659	0.00115404	0.00320747		k__Bacteria;p__Proteobacteria;c__Deltaproteobacteria;o__FAC87	-3.81814	0.00990099	0.0493655	1	0.000110591	0.000279933			k__Bacteria;p__Proteobacteria;c__Betaproteobacteria;o__MND1	-2.21366	0.00990099	0.0455188	1	9.00743e-06	0.000175328			k__Bacteria;p__Chloroflexi;c__Thermomicrobia;o__JG30-KF-CM45	1.61557	0.00990099	0.0486799	1	0.000478165	2.76089e-06
k__Bacteria;p__OP11;c__OP11-4;o__	30.0613	1.33965e-06	1.28172e-05	0.000474238	0.000230848	0.000127377	2.33116e-05	0.00057712		k__Bacteria;p__Planctomycetes;c__vadinHA49;o__p04_C01	-4.09481	0.00990099	0.0493655	1	0.000105495	0.000422278			k__Bacteria;p__Firmicutes;c__Bacilli;o__Lactobacillales	2.27908	0.00990099	0.0455188	1	0.00504855	7.77105e-05			k__Bacteria;p__Acidobacteria;c__Acidobacteria-5;o__	2.77412	0.00990099	0.0486799	1	0.000448634	0.000142401
k__Bacteria;p__Proteobacteria;c__Deltaproteobacteria;o__NB1-j	29.5678	1.7013e-06	1.5849e-05	0.00060226	3.26646e-05	0	0.000158383	1.07362e-05		k__Bacteria;p__Proteobacteria;c__Alphaproteobacteria;o__BD7-3	-3.34364	0.00990099	0.0493655	1	0.000101646	0.000216998			k__Bacteria;p__Proteobacteria;c__Betaproteobacteria;o__Neisseriales	-2.64972	0.00990099	0.0455188	1	1.57811e-05	0.000159972			k__Bacteria;p__Chloroflexi;c__Chloroflexi;o__[Roseiflexales]	2.3119	0.00990099	0.0486799	1	0.000440324	1.1589e-05
k__Bacteria;p__TM7;c__TM7-1;o__	28.7363	2.54411e-06	2.27611e-05	0.000900616	0.0161807	0.0128257	0.00631449	0.0101761		k__Bacteria;p__Elusimicrobia;c__Elusimicrobia;o__IIb	-3.92338	0.00990099	0.0493655	1	8.76861e-05	0.00028856			k__Bacteria;p__Acidobacteria;c__Acidobacteria-6;o__CCU21	-2.37951	0.00990099	0.0455188	1	6.48761e-06	0.000159866			k__Bacteria;p__Planctomycetes;c__vadinHA49;o__p04_C01	3.01129	0.00990099	0.0486799	1	0.000432728	0.000105495
k__Bacteria;p__Chloroflexi;c__Chloroflexi;o__AKIW781	28.6925	2.59857e-06	2.27611e-05	0.000919892	0.000574421	2.35074e-06	6.84142e-06	0.000120808		k__Bacteria;p__Proteobacteria;Other;Other	5.10364	0.00990099	0.0493655	1	6.28678e-05	1.66101e-05			k__Bacteria;p__Proteobacteria;c__Deltaproteobacteria;o__NB1-j	-2.16231	0.00990099	0.0455188	1	0	0.000158383			k__Bacteria;p__Chloroflexi;c__S085;o__	2.35915	0.00990099	0.0486799	1	0.000416162	1.01287e-05
k__Archaea;p__Crenarchaeota;c__MBGA;o__NRP-J	28.6447	2.65935e-06	2.27611e-05	0.000941408	0.00108672	0.000489086	0.00829802	0.0023902		k__Bacteria;p__Bacteroidetes;c__At12OctB3;o__	-3.32508	0.00990099	0.0493655	1	5.83582e-05	0.000148619			k__Bacteria;p__Chlorobi;c__BSV26;o__PK329	-1.54156	0.00990099	0.0455188	1	0	0.00014884			k__Bacteria;p__Chloroflexi;c__Anaerolineae;o__Caldilineales	2.62847	0.00990099	0.0486799	1	0.000404866	2.89726e-06
k__Bacteria;p__Chlorobi;c__BSV26;o__VC38	28.613	2.70048e-06	2.27611e-05	0.000955968	0	0	4.73371e-05	0		k__Bacteria;p__Chlorobi;c__BSV26;o__VC38	1.47234	0.00990099	0.0493655	1	4.73371e-05	0			k__Bacteria;p__OP11;c__OP11-4;o__	3.98254	0.00990099	0.0455188	1	0.000127377	2.33116e-05			k__Bacteria;p__Firmicutes;c__Clostridia;o__OPB54	2.16129	0.00990099	0.0486799	1	0.000345906	3.00139e-05
k__Bacteria;p__Elusimicrobia;c__Elusimicrobia;o__IIb	28.398	2.9963e-06	2.44215e-05	0.00106069	0.000187088	3.32767e-05	8.76861e-05	0.00028856		k__Bacteria;p__FBP;c__;o__	-3.55446	0.00990099	0.0493655	1	4.57081e-05	0.00016838			k__Bacteria;p__Acidobacteria;c__Acidobacteria-5;o__	-2.71776	0.00990099	0.0455188	1	5.16637e-05	0.000142401			k__Bacteria;p__Planctomycetes;c__OM190;o__agg27	2.17428	0.00990099	0.0486799	1	0.000335334	7.40071e-06
k__Bacteria;p__Proteobacteria;c__Alphaproteobacteria;o__Rhodospirillales	28.3712	3.03544e-06	2.44215e-05	0.00107454	0.0435236	0.052056	0.0895537	0.0481098		k__Bacteria;p__Gemmatimonadetes;c__Gemmatimonadetes;o__Gemmatimonadales	-2.77432	0.00990099	0.0493655	1	4.45181e-05	0.000234343			k__Bacteria;p__Acidobacteria;c__[Chloracidobacteria];o__11-24	-7.12663	0.00990099	0.0455188	1	4.86825e-06	0.000128746			k__Bacteria;p__Proteobacteria;c__Betaproteobacteria;o__Rhodocyclales	-3.00615	0.00990099	0.0486799	1	0.0003022	0.00124576
k__Bacteria;p__TM6;c__SJA-4;o__	28.2283	3.2526e-06	2.55871e-05	0.00115142	0.00252964	0.00121823	0.000841207	0.00158937		k__Bacteria;p__Acidobacteria;c__EC1113;o__	-3.12934	0.00990099	0.0493655	1	4.22701e-05	0.000188172			k__Bacteria;p__Chloroflexi;c__Anaerolineae;o__envOPS12	-1.70004	0.00990099	0.0455188	1	0	9.67895e-05			k__Bacteria;p__FBP;c__;o__	3.66294	0.00990099	0.0486799	1	0.000291129	4.57081e-05
k__Bacteria;p__Chlorobi;c__BSV26;o__C20	27.9686	3.68759e-06	2.83784e-05	0.00130541	0	0	7.69205e-05	1.75392e-06		k__Bacteria;p__Acidobacteria;c__[Chloracidobacteria];o__RB41	-2.57196	0.00990099	0.0493655	1	3.51887e-05	0.00190142			k__Archaea;p__[Parvarchaeota];c__[Micrarchaea];o__[Micrarchaeles]	-3.1069	0.00990099	0.0455188	1	1.6219e-06	9.24401e-05			k__Bacteria;p__Proteobacteria;c__Epsilonproteobacteria;o__Campylobacterales	1.76614	0.00990099	0.0486799	1	0.000274217	6.81042e-07
k__Bacteria;p__Actinobacteria;c__Acidimicrobiia;o__Acidimicrobiales	27.553	4.50769e-06	3.39516e-05	0.00159572	0.0206845	0.0140689	0.0263534	0.0180908		k__Bacteria;p__Firmicutes;c__Clostridia;o__OPB54	-3.60811	0.00990099	0.0493655	1	3.00139e-05	0.000167136			k__Bacteria;p__Chloroflexi;c__Dehalococcoidetes;o__Dehalococcoidales	-1.76003	0.00990099	0.0455188	1	0	9.15326e-05			k__Bacteria;p__Gemmatimonadetes;c__Gemmatimonadetes;o__N1423WL	2.87255	0.00990099	0.0486799	1	0.000264369	2.48243e-05
k__Bacteria;p__Acidobacteria;c__Solibacteres;o__Solibacterales	27.4955	4.63456e-06	3.40247e-05	0.00164064	0.0480417	0.0896546	0.0653151	0.0836037		k__Bacteria;p__BHI80-139;c__;o__	-5.43443	0.00990099	0.0493655	1	2.89658e-05	0.000133915			k__Bacteria;p__Chlorobi;c__BSV26;o__C20	-1.79454	0.00990099	0.0455188	1	0	7.69205e-05			k__Bacteria;p__Proteobacteria;c__Alphaproteobacteria;Other	-6.49773	0.00990099	0.0486799	1	0.000245014	0.000585552
k__Archaea;p__Euryarchaeota;c__Thermoplasmata;o__E2	27.4622	4.70963e-06	3.40247e-05	0.00166721	0.000467426	0.000146477	0.00233034	0.000612929		k__Bacteria;p__Gemmatimonadetes;c__Gemmatimonadetes;o__N1423WL	-3.41976	0.00990099	0.0493655	1	2.48243e-05	8.51817e-05			k__Bacteria;p__Proteobacteria;c__Gammaproteobacteria;o__Methylococcales	-1.31448	0.00990099	0.0455188	1	0	7.67558e-05			k__Bacteria;p__Proteobacteria;c__Alphaproteobacteria;o__BD7-3	3.26792	0.00990099	0.0486799	1	0.00024203	0.000101646
k__Bacteria;p__Chloroflexi;c__Ktedonobacteria;o__B12-WMSP1	27.2822	5.13743e-06	3.6373e-05	0.00181865	3.93425e-06	0.000160935	2.3868e-05	0.000172036		k__Bacteria;p__Chloroflexi;c__C0119;o__	-3.15207	0.00990099	0.0493655	1	2.45647e-05	0.000168024			k__Bacteria;p__Chloroflexi;c__Anaerolineae;o__SJA-15	-1.65786	0.00990099	0.0455188	1	0	6.06714e-05			k__Bacteria;p__OP11;c__OP11-4;o__	2.76369	0.00990099	0.0486799	1	0.000230848	2.33116e-05
k__Archaea;p__[Parvarchaeota];c__[Micrarchaea];o__[Micrarchaeles]	27.2032	5.33732e-06	3.70473e-05	0.00188941	2.40575e-05	1.6219e-06	9.24401e-05	2.97436e-05		k__Bacteria;p__Acidobacteria;c__iii1-8;o__DS-18	-3.49062	0.00990099	0.0493655	1	2.34066e-05	0.00121992			k__Bacteria;p__Chloroflexi;c__Anaerolineae;o__WCHB1-50	-1.50685	0.00990099	0.0455188	1	0	5.30706e-05			k__Bacteria;p__Armatimonadetes;c__Armatimonadia;o__Armatimonadales	2.37331	0.00990099	0.0486799	1	0.000201298	7.65111e-05
k__Bacteria;p__Armatimonadetes;c__[Fimbriimonadia];o__[Fimbriimonadales]	27.1442	5.49148e-06	3.73843e-05	0.00194398	0.00255292	0.000653312	0.000883612	0.00185479		k__Bacteria;p__OP11;c__OP11-4;o__	-3.76261	0.00990099	0.0493655	1	2.33116e-05	0.00057712			k__Bacteria;p__Verrucomicrobia;c__Opitutae;o__[Cerasicoccales]	-1.69106	0.00990099	0.0455188	1	1.62143e-06	5.18139e-05			k__Bacteria;p__Proteobacteria;c__Gammaproteobacteria;o__Alteromonadales	1.40835	0.00990099	0.0486799	1	0.000198422	0
k__Bacteria;p__Chloroflexi;c__Ellin6529;o__	26.5635	7.26782e-06	4.85436e-05	0.00257281	0.00116593	4.23186e-05	0.000194208	0.000644567		k__Bacteria;p__Armatimonadetes;c__Chthonomonadetes;o__SJA-22	-4.15734	0.00990099	0.0493655	1	2.22704e-05	0.000199419			k__Bacteria;p__Chlorobi;c__Ignavibacteria;o__Ignavibacteriales	-1.63123	0.00990099	0.0455188	1	0	5.00417e-05			k__Bacteria;p__Chloroflexi;c__SHA-26;o__	2.22515	0.00990099	0.0486799	1	0.00019531	7.28591e-07
k__Bacteria;p__Verrucomicrobia;c__Verrucomicrobiae;o__Verrucomicrobiales	26.1888	8.70743e-06	5.7082e-05	0.00308243	0.00116805	0.000353271	0.00012814	0.000492299		k__Bacteria;p__Proteobacteria;c__Alphaproteobacteria;o__Rhodobacterales	-2.70622	0.00990099	0.0493655	1	1.99084e-05	0.000206537			k__Bacteria;p__OD1;c__Mb-NB09;o__	-2.02052	0.00990099	0.0455188	1	0	4.94095e-05			k__Bacteria;p__Proteobacteria;c__Alphaproteobacteria;o__Kiloniellales	2.41378	0.00990099	0.0486799	1	0.000147738	0
k__Bacteria;p__Chloroflexi;c__Chloroflexi;o__[Roseiflexales]	26.0111	9.48642e-06	6.01077e-05	0.00335819	0.000440324	8.61939e-06	1.1589e-05	0.000125214		k__Bacteria;p__Actinobacteria;c__MB-A2-108;o__0319-7L14	-3.32479	0.00990099	0.0493655	1	1.58446e-05	0.000135402			k__Bacteria;p__Proteobacteria;c__Deltaproteobacteria;o__MIZ46	4.67277	0.00990099	0.0455188	1	0.00174494	0.000968072			k__Bacteria;p__Acidobacteria;c__[Chloracidobacteria];o__PK29	1.76119	0.00990099	0.0486799	1	0.000124039	0
k__Bacteria;p__Planctomycetes;c__vadinHA49;o__p04_C01	25.9476	9.78147e-06	6.01077e-05	0.00346264	0.000432728	9.04163e-05	0.000105495	0.000422278		k__Bacteria;p__Chloroflexi;c__TK10;o__AKYG885	-2.91072	0.00990099	0.0493655	1	1.1259e-05	0.000154927			k__Bacteria;p__Chlorobi;c__BSV26;o__VC38	-1.51382	0.00990099	0.0455188	1	0	4.73371e-05			k__Bacteria;p__Proteobacteria;c__Betaproteobacteria;Other	-2.95391	0.00990099	0.0486799	1	0.000108718	0.000311404
k__Bacteria;p__Planctomycetes;c__Phycisphaerae;o__CPla-3	25.8785	1.01125e-05	6.01077e-05	0.00357984	0.00162272	0.000475649	0.000936461	0.00192073		k__Bacteria;p__Chloroflexi;c__S085;o__	-2.55284	0.00990099	0.0493655	1	1.01287e-05	0.00012464			k__Bacteria;p__Acidobacteria;c__iii1-8;o__SJA-36	-1.70519	0.00990099	0.0455188	1	0	4.26917e-05			k__Bacteria;p__Verrucomicrobia;c__[Methylacidiphilae];o__S-BQ2-57	-3.49533	0.00990099	0.0486799	1	0.000108405	0.000492771
k__Bacteria;p__Actinobacteria;c__Thermoleophilia;o__Gaiellales	25.8638	1.01847e-05	6.01077e-05	0.00360538	0.00410978	0.00103762	0.00160582	0.00405378		k__Bacteria;p__Armatimonadetes;c__0319-6E2;o__	-4.4444	0.00990099	0.0493655	1	9.12288e-06	4.45269e-05			k__Bacteria;p__Armatimonadetes;c__SJA-176;o__RB046	-1.76828	0.00990099	0.0455188	1	0	4.21718e-05			k__Bacteria;p__Armatimonadetes;c__OPB50;o__	3.28438	0.00990099	0.0486799	1	9.61105e-05	6.39644e-06
k__Bacteria;p__Firmicutes;c__Clostridia;o__Clostridiales	25.8636	1.01854e-05	6.01077e-05	0.00360564	0.0013338	0.00178214	0.000331751	0.00129535		k__Bacteria;p__;c__;o__	-2.82423	0.00990099	0.0493655	1	7.33513e-06	4.74382e-05			k__Bacteria;p__GAL15;c__;o__	-3.21614	0.00990099	0.0455188	1	6.46024e-06	3.76175e-05			k__Bacteria;p__Proteobacteria;c__Gammaproteobacteria;o__Oceanospirillales	2.51058	0.00990099	0.0486799	1	8.99811e-05	0
k__Bacteria;p__Proteobacteria;c__Betaproteobacteria;o__SC-I-84	25.8632	1.01877e-05	6.01077e-05	0.00360646	0.000675875	1.95186e-05	0.000206236	0.00056768		k__Bacteria;p__Chloroflexi;c__Chloroflexi;o__AKIW781	-2.45344	0.00990099	0.0493655	1	6.84142e-06	0.000120808			k__Bacteria;p__Planctomycetes;c__Phycisphaerae;o__mle1-8	-1.6331	0.00990099	0.0455188	1	0	3.74568e-05			k__Bacteria;p__Acidobacteria;c__[Chloracidobacteria];o__	2.56624	0.00990099	0.0486799	1	8.74162e-05	0
k__Bacteria;p__Bacteroidetes;c__Flavobacteriia;o__Flavobacteriales	25.5782	1.16873e-05	6.78245e-05	0.00413729	0.000946106	0.000278657	0.00038081	0.000605927		k__Bacteria;p__Armatimonadetes;c__OPB50;o__	-4.83843	0.00990099	0.0493655	1	6.39644e-06	4.39226e-05			k__Bacteria;p__WS4;c__;o__	-2.59884	0.00990099	0.0455188	1	0	3.57996e-05			k__Bacteria;p__Acidobacteria;Other;Other	-3.74598	0.00990099	0.0486799	1	4.58027e-05	0.000143649
k__Bacteria;p__Verrucomicrobia;c__[Pedosphaerae];o__[Pedosphaerales]	25.1933	1.40683e-05	8.03252e-05	0.00498016	0.0189896	0.0116707	0.0207839	0.025258		k__Bacteria;p__Firmicutes;c__Bacilli;o__Turicibacterales	-2.99955	0.00990099	0.0493655	1	5.65668e-06	3.76804e-05			k__Bacteria;p__Spirochaetes;c__[Brevinematae];o__[Brevinematales]	-1.68788	0.00990099	0.0455188	1	0	3.28119e-05			k__Bacteria;p__Acidobacteria;c__Solibacteres;o__JH-WHS99	-2.93826	0.00990099	0.0486799	1	3.98465e-05	0.000126814
k__Bacteria;p__Proteobacteria;c__Betaproteobacteria;o__MND1	24.8055	1.69556e-05	9.52743e-05	0.00600228	0.00170712	9.00743e-06	0.000175328	0.000524605		k__Bacteria;p__Proteobacteria;c__Betaproteobacteria;o__IS-44	-3.09725	0.00990099	0.0493655	1	3.54886e-06	0.000495448			k__Bacteria;p__Proteobacteria;c__Gammaproteobacteria;o__Chromatiales	-3.54187	0.00990099	0.0455188	1	7.37505e-06	2.74237e-05			k__Bacteria;p__Acidobacteria;c__;o__	-4.54129	0.00990099	0.0486799	1	3.97456e-05	0.000186171
k__Bacteria;p__Armatimonadetes;c__Chthonomonadetes;o__SJA-22	24.604	1.86828e-05	0.000102051	0.00661372	8.77913e-05	8.78413e-05	2.22704e-05	0.000199419		k__Bacteria;p__Chloroflexi;c__Anaerolineae;o__Caldilineales	-2.3189	0.00990099	0.0493655	1	2.89726e-06	0.000109227			k__Bacteria;p__Proteobacteria;c__Gammaproteobacteria;o__Pseudomonadales	4.96773	0.00990099	0.0455188	1	0.0411673	0.000100508			k__Bacteria;p__Proteobacteria;c__Betaproteobacteria;o__SBla14	-1.6785	0.00990099	0.0486799	1	3.91513e-05	0.000520318
k__Bacteria;p__Proteobacteria;c__Betaproteobacteria;o__SBla14	24.5978	1.87382e-05	0.000102051	0.00663333	3.91513e-05	7.2181e-05	0.000520318	0.000102857		k__Bacteria;p__Chloroflexi;c__Ktedonobacteria;o__Elev-1554	-2.29241	0.00990099	0.0493655	1	2.3047e-06	7.60538e-05			k__Bacteria;p__Planctomycetes;c__Phycisphaerae;o__Pla1	-1.56429	0.00990099	0.0455188	1	0	2.03649e-05			k__Bacteria;p__Chloroflexi;c__Chloroflexi;o__Chloroflexales	2.5895	0.00990099	0.0486799	1	3.82338e-05	0
k__Bacteria;p__Acidobacteria;c__Sva0725;o__Sva0725	24.5362	1.93024e-05	0.000103531	0.00683304	0.00089645	0.000214048	0.00036609	0.00137631		k__Bacteria;p__OP3;c__koll11;o__GIF10	-2.22949	0.00990099	0.0493655	1	8.94423e-07	2.18601e-05			k__Bacteria;p__Elusimicrobia;c__Elusimicrobia;o__MVP-88	-1.27534	0.00990099	0.0455188	1	1.22207e-06	1.79817e-05			k__Bacteria;p__Armatimonadetes;c__0319-6E2;o__	2.68967	0.00990099	0.0486799	1	3.46034e-05	9.12288e-06
k__Bacteria;p__Gemmatimonadetes;c__Gemmatimonadetes;o__Gemmatimonadales	24.3534	2.1076e-05	0.000111357	0.0074609	0.000803768	8.57948e-05	4.45181e-05	0.000234343		k__Bacteria;p__Chloroflexi;c__SHA-26;o__	-1.78853	0.00990099	0.0493655	1	7.28591e-07	4.51674e-05			k__Bacteria;p__TM7;c__TM7-1;o__	4.59783	0.00990099	0.0455188	1	0.0128257	0.00631449			k__Archaea;p__Crenarchaeota;c__Thaumarchaeota;o__Nitrososphaerales	2.47814	0.00990099	0.0486799	1	3.0331e-05	7.28591e-07
k__Bacteria;p__Proteobacteria;Other;Other	24.3005	2.16193e-05	0.000112129	0.00765324	1.85007e-05	4.42922e-05	6.28678e-05	1.66101e-05		k__Archaea;p__Crenarchaeota;c__Thaumarchaeota;o__Nitrososphaerales	-2.76368	0.00990099	0.0493655	1	7.28591e-07	1.60991e-05			k__Bacteria;p__TM7;c__TM7-3;o__CW040	1.49997	0.00990099	0.0455188	1	0.000401673	1.80068e-05			k__Bacteria;p__Proteobacteria;Other;Other	-4.34819	0.00990099	0.0486799	1	1.85007e-05	6.28678e-05
k__Bacteria;p__Proteobacteria;c__Deltaproteobacteria;o__Bdellovibrionales	24.2779	2.18556e-05	0.000112129	0.00773688	0.00186148	0.00117605	0.0011095	0.00200416		k__Bacteria;p__Proteobacteria;c__Epsilonproteobacteria;o__Campylobacterales	-1.67643	0.00990099	0.0493655	1	6.81042e-07	5.90149e-05			k__Bacteria;p__Verrucomicrobia;Other;Other	4.18466	0.00990099	0.0455188	1	4.20222e-05	1.20625e-05			k__Bacteria;p__GAL15;c__;o__	-3.91469	0.00990099	0.0486799	1	3.75027e-06	3.76175e-05
k__Bacteria;p__Acidobacteria;c__Solibacteres;o__JH-WHS99	23.9825	2.51908e-05	0.000127393	0.00891753	3.98465e-05	5.39063e-05	0.000126814	0.000185571		k__Bacteria;p__Cyanobacteria;c__Synechococcophycideae;o__Synechococcales	-2.57216	0.00990099	0.0493655	1	0	0.000141169			k__Bacteria;p__WS6;c__B142;o__	-2.19178	0.00990099	0.0455188	1	0	1.2152e-05			k__Bacteria;p__Acidobacteria;c__iii1-8;o__SJA-36	-1.61046	0.00990099	0.0486799	1	0	4.26917e-05
k__Bacteria;p__Proteobacteria;c__Deltaproteobacteria;o__Desulfovibrionales	23.7927	2.75965e-05	0.000136614	0.00976917	0	0.000338046	0.00010628	6.87028e-05		k__Bacteria;p__Acidobacteria;c__[Chloracidobacteria];o__	-3.30334	0.00990099	0.0493655	1	0	2.55052e-05			k__Bacteria;p__Verrucomicrobia;c__Verrucomicrobiae;o__Verrucomicrobiales	3.61269	0.00990099	0.0455188	1	0.000353271	0.00012814			k__Bacteria;p__Proteobacteria;c__Deltaproteobacteria;o__Desulfovibrionales	-2.30891	0.00990099	0.0486799	1	0	0.00010628
k__Bacteria;p__Acidobacteria;c__DA052;o__Ellin6513	23.7785	2.7786e-05	0.000136614	0.00983624	0.0351865	0.0329478	0.0606927	0.0564178		k__Bacteria;p__Chloroflexi;c__Ktedonobacteria;o__Thermogemmatisporales	-2.24055	0.019802	0.0834512	1	0.00451261	0.0102721			k__Bacteria;p__Verrucomicrobia;c__[Methylacidiphilae];o__Methylacidiphilales	3.59576	0.00990099	0.0455188	1	0.00367277	0.00145178			k__Bacteria;p__Proteobacteria;c__Deltaproteobacteria;o__Desulfuromonadales	-2.39792	0.00990099	0.0486799	1	0	0.00127841
k__Bacteria;p__Armatimonadetes;c__OPB50;o__	23.7338	2.83889e-05	0.000137667	0.0100497	9.61105e-05	1.66086e-05	6.39644e-06	4.39226e-05		k__Bacteria;p__Proteobacteria;c__Betaproteobacteria;o__Rhodocyclales	2.1748	0.019802	0.0834512	1	0.00124576	0.000541525			k__Bacteria;p__Proteobacteria;c__Betaproteobacteria;o__Nitrosomonadales	-1.87671	0.00990099	0.0455188	1	0	1.08921e-05			k__Bacteria;p__Acidobacteria;c__DA052;o__Ellin6513	-3.05727	0.019802	0.0778878	1	0.0351865	0.0606927
k__Bacteria;p__Chloroflexi;c__Anaerolineae;o__Caldilineales	23.6891	2.90059e-05	0.000137894	0.0102681	0.000404866	0	2.89726e-06	0.000109227		k__Bacteria;p__Proteobacteria;c__Deltaproteobacteria;o__Bdellovibrionales	-3.38658	0.019802	0.0834512	1	0.0011095	0.00200416			k__Bacteria;p__Chloroflexi;c__S085;o__	-2.53352	0.00990099	0.0455188	1	0	1.01287e-05			k__Bacteria;p__Chlamydiae;c__Chlamydiia;o__Chlamydiales	2.40746	0.019802	0.0778878	1	0.0107423	0.00656059
k__Bacteria;p__Proteobacteria;c__Gammaproteobacteria;o__Methylococcales	23.6742	2.92148e-05	0.000137894	0.010342	0	0	7.67558e-05	1.69577e-05		k__Bacteria;p__Planctomycetes;c__Phycisphaerae;o__CPla-3	-3.19914	0.019802	0.0834512	1	0.000936461	0.00192073			k__Bacteria;p__Verrucomicrobia;c__[Spartobacteria];o__[Chthoniobacterales]	9.14826	0.00990099	0.0455188	1	0.026186	0.00519046			k__Bacteria;p__OD1;c__ZB2;o__	2.54896	0.019802	0.0778878	1	0.00488561	0.00247705
k__Bacteria;p__Bacteroidetes;c__Sphingobacteriia;o__Sphingobacteriales	23.6268	2.98872e-05	0.000139211	0.0105801	0.0119251	0.0112936	0.00463437	0.00797647		k__Bacteria;p__Armatimonadetes;c__Armatimonadia;o__FW68	-3.017	0.019802	0.0834512	1	0.000416228	0.000735068			k__Bacteria;p__Cyanobacteria;c__Chloroplast;o__Euglenozoa	-1.71407	0.00990099	0.0455188	1	0	9.60336e-06			k__Bacteria;p__Chloroflexi;c__TK10;o__B07_WMSP1	2.14266	0.019802	0.0778878	1	0.00058557	0.000218932
k__Bacteria;p__Acidobacteria;c__iii1-8;o__SJA-36	23.4633	3.23293e-05	0.000148631	0.0114446	0	0	4.26917e-05	6.39436e-05		k__Bacteria;p__Acidobacteria;c__;o__	3.1094	0.019802	0.0834512	1	0.000186171	8.70001e-05			k__Bacteria;p__Proteobacteria;c__Gammaproteobacteria;o__PYR10d3	-2.67658	0.00990099	0.0455188	1	6.5441e-07	7.63241e-06			k__Bacteria;p__Chloroflexi;c__Anaerolineae;o__A31	2.24262	0.019802	0.0778878	1	0.000262133	1.16989e-05
k__Bacteria;p__Gemmatimonadetes;c__Gemmatimonadetes;o__N1423WL	23.3739	3.37468e-05	0.000153159	0.0119464	0.000264369	2.31801e-05	2.48243e-05	8.51817e-05		k__Bacteria;p__Proteobacteria;c__Deltaproteobacteria;o__NB1-j	1.95613	0.019802	0.0834512	1	0.000158383	1.07362e-05			k__Bacteria;p__Proteobacteria;c__Alphaproteobacteria;o__	-2.70202	0.019802	0.072267	1	0.00352308	0.00616314			k__Bacteria;p__Elusimicrobia;c__Elusimicrobia;o__Elusimicrobiales	-3.15483	0.019802	0.0778878	1	0.000237567	0.000623176
k__Bacteria;p__Nitrospirae;c__Nitrospira;o__Nitrospirales	23.3199	3.46337e-05	0.000155194	0.0122603	0.000265885	6.2654e-05	0.000875911	0.00142095		k__Bacteria;Other;Other;Other	2.90749	0.019802	0.0834512	1	9.64034e-05	5.49564e-05			k__Bacteria;p__Proteobacteria;c__Gammaproteobacteria;o__Legionellales	-2.71801	0.019802	0.072267	1	0.00216678	0.00305745			k__Bacteria;p__Gemmatimonadetes;c__Gemm-3;o__	1.7083	0.019802	0.0778878	1	0.000158959	0
k__Bacteria;p__Chloroflexi;c__Ktedonobacteria;o__Ktedonobacterales	23.2802	3.53008e-05	0.000156206	0.0124965	0.00227354	0.0213406	0.00515423	0.00446502		k__Bacteria;p__TM6;c__SJA-4;Other	-2.12788	0.019802	0.0834512	1	9.48398e-06	2.67931e-05			k__Bacteria;p__Actinobacteria;c__MB-A2-108;o__0319-7L14	1.29423	0.019802	0.072267	1	0.000220947	1.58446e-05			k__Bacteria;p__Armatimonadetes;c__Chthonomonadetes;o__SJA-22	2.58032	0.019802	0.0778878	1	8.77913e-05	2.22704e-05
k__Bacteria;p__Acidobacteria;Other;Other	23.2009	3.66696e-05	0.00016026	0.012981	4.58027e-05	0.000114696	0.000143649	5.8092e-05		k__Bacteria;p__Planctomycetes;c__OM190;o__agg27	-1.98182	0.019802	0.0834512	1	7.40071e-06	6.50202e-05			k__Bacteria;p__Armatimonadetes;c__Armatimonadia;o__Armatimonadales	2.88828	0.019802	0.072267	1	0.000172944	7.65111e-05			k__Bacteria;p__Gemmatimonadetes;c__Gemmatimonadetes;o__C114	1.61426	0.019802	0.0778878	1	8.62028e-05	0
k__Bacteria;p__AD3;c__JG37-AG-4;o__	22.9724	4.09223e-05	0.000176664	0.0144865	0.000548314	0.00162539	0.00049877	0.00114365		k__Bacteria;p__Acidobacteria;c__[Chloracidobacteria];o__Ellin7246	-2.13783	0.019802	0.0834512	1	4.66292e-06	3.6185e-05			k__Bacteria;p__Cyanobacteria;c__4C0d-2;o__MLE1-12	-2.29892	0.019802	0.072267	1	0.00148654	0.00222649			k__Bacteria;p__GN02;c__GKS2-174;o__	1.63869	0.019802	0.0778878	1	8.39168e-05	2.57927e-06
k__Bacteria;p__Proteobacteria;c__Betaproteobacteria;o__A21b	22.814	4.41524e-05	0.000188313	0.0156299	0.000238378	9.19014e-05	0.000381749	0.000704184		k__Bacteria;p__Planctomycetes;c__Pla4;o__	-2.47224	0.019802	0.0834512	1	1.85933e-06	2.26179e-05			k__Bacteria;p__Proteobacteria;c__Betaproteobacteria;o__Rhodocyclales	-2.76341	0.019802	0.072267	1	0.000350604	0.00124576			k__Bacteria;p__TM6;c__SJA-4;Other	1.96713	0.019802	0.0778878	1	4.24606e-05	9.48398e-06
k__Bacteria;p__Chloroflexi;c__Anaerolineae;o__SJA-15	22.5096	5.10933e-05	0.000215322	0.018087	0	0	6.06714e-05	7.1161e-05		k__Bacteria;p__TM7;c__TM7-3;o__I025	-1.89725	0.019802	0.0834512	1	0	1.11111e-05			k__Bacteria;p__Acidobacteria;c__Holophagae;o__Holophagales	-1.43613	0.019802	0.072267	1	4.15995e-05	0.000578176			k__Bacteria;p__TM7;c__TM7-3;o__I025	2.08348	0.019802	0.0778878	1	4.1791e-05	0
k__Bacteria;p__Planctomycetes;c__BD7-11;o__	22.4593	5.23428e-05	0.000217992	0.0185294	0.000239661	6.7338e-05	0.000201739	0.00032053		k__Bacteria;p__Proteobacteria;c__Betaproteobacteria;o__SBla14	1.49201	0.029703	0.10953	1	0.000520318	0.000102857			k__Bacteria;p__Chloroflexi;c__Ktedonobacteria;o__JG30-KF-AS9	-2.40129	0.019802	0.072267	1	7.24557e-05	0.000310158			k__Bacteria;p__Chloroflexi;c__TK10;Other	2.31167	0.019802	0.0778878	1	1.15391e-05	0
k__Bacteria;p__Chloroflexi;c__Anaerolineae;o__SBR1031	22.3	5.64953e-05	0.000232551	0.0199994	0.000733536	0.000131495	0.000250054	0.000660789		k__Bacteria;p__OD1;c__SM2F11;o__	-2.38724	0.029703	0.10953	1	0.000401622	0.00096525			k__Bacteria;p__Cyanobacteria;c__Chloroplast;o__CAB-I	1.0628	0.019802	0.072267	1	0.000168638	0			k__Bacteria;p__WS4;c__;o__	-2.29617	0.019802	0.0778878	1	2.02275e-06	3.57996e-05
k__Bacteria;p__Bacteroidetes;c__Bacteroidia;o__Bacteroidales	22.2554	5.77157e-05	0.000234843	0.0204314	6.80244e-05	0.000848468	0.00128706	0.00032315		k__Bacteria;p__Chloroflexi;c__Anaerolineae;o__SBR1031	-2.10555	0.029703	0.10953	1	0.000250054	0.000660789			k__Bacteria;p__FBP;c__;o__	2.36012	0.019802	0.072267	1	9.47857e-05	4.57081e-05			k__Bacteria;p__Acidobacteria;c__Holophagae;o__Holophagales	-1.46956	0.019802	0.0778878	1	0	0.000578176
k__Bacteria;p__Chloroflexi;c__Dehalococcoidetes;o__Dehalococcoidales	22.1087	6.19213e-05	0.000249092	0.0219201	3.44568e-06	0	9.15326e-05	7.73253e-05		k__Bacteria;p__Proteobacteria;c__Deltaproteobacteria;o__Spirobacillales	-2.45814	0.029703	0.10953	1	0.000135391	0.00023589			k__Bacteria;p__Planctomycetes;c__Phycisphaerae;o__Phycisphaerales	-2.4964	0.019802	0.072267	1	7.32089e-05	0.000217763			k__Bacteria;p__Chloroflexi;c__Anaerolineae;o__SJA-15	-1.56576	0.019802	0.0778878	1	0	6.06714e-05
k__Bacteria;p__Gemmatimonadetes;c__Gemmatimonadetes;o__KD8-87	22.0439	6.3874e-05	0.000251577	0.0226114	0.000206093	5.42893e-05	0.00045409	0.000285143		k__Bacteria;p__Chlorobi;c__BSV26;o__C20	1.70429	0.029703	0.10953	1	7.69205e-05	1.75392e-06			k__Bacteria;p__Acidobacteria;c__Solibacteres;o__JH-WHS99	-2.76592	0.019802	0.072267	1	5.39063e-05	0.000126814			k__Bacteria;p__Cyanobacteria;c__Chloroplast;o__Euglenozoa	-1.61884	0.019802	0.0778878	1	0	9.60336e-06
k__Bacteria;p__Acidobacteria;c__;o__	22.0188	6.46469e-05	0.000251577	0.022885	3.97456e-05	0.000120898	0.000186171	8.70001e-05		k__Bacteria;p__Chloroflexi;c__Anaerolineae;o__A31	-1.45428	0.029703	0.10953	1	1.16989e-05	0.000106847			k__Bacteria;p__Fibrobacteres;c__Fibrobacteria;o__258ds10	-1.82982	0.019802	0.072267	1	3.90419e-06	3.72096e-05			k__Bacteria;p__Proteobacteria;c__Gammaproteobacteria;o__PYR10d3	-2.85641	0.019802	0.0778878	1	0	7.63241e-06
k__Bacteria;p__Cyanobacteria;c__Chloroplast;o__Chlorophyta	22.018	6.46709e-05	0.000251577	0.0228935	0.000234052	0.000798783	6.97945e-05	0.000334479		k__Bacteria;p__Chloroflexi;c__Chloroflexi;o__[Roseiflexales]	-1.98569	0.029703	0.10953	1	1.1589e-05	0.000125214			k__Bacteria;p__Proteobacteria;c__Deltaproteobacteria;o__Desulfobacterales	-1.72923	0.019802	0.072267	1	0	2.70616e-05			k__Bacteria;p__Planctomycetes;c__Planctomycetia;o__B97	2.02489	0.029703	0.107294	1	0.000254778	9.73144e-06
k__Bacteria;p__Bacteroidetes;c__[Saprospirae];o__[Saprospirales]	21.748	7.36007e-05	0.000283203	0.0260546	0.0264342	0.0185394	0.00975888	0.0178355		k__Bacteria;p__Chloroflexi;c__Thermomicrobia;o__JG30-KF-CM45	-1.66901	0.029703	0.10953	1	2.76089e-06	0.000103705			k__Bacteria;p__Gemmatimonadetes;c__Gemm-5;o__	-1.4514	0.019802	0.072267	1	0	2.41258e-05			k__Bacteria;p__BHI80-139;c__;o__	2.39288	0.029703	0.107294	1	0.000107309	2.89658e-05
k__Bacteria;p__Cyanobacteria;c__Chloroplast;o__CAB-I	21.6315	7.78216e-05	0.000296224	0.0275488	0	0.000168638	0	0		k__Bacteria;p__Proteobacteria;c__Alphaproteobacteria;o__Kiloniellales	-2.1271	0.029703	0.10953	1	0	2.93483e-05			k__Bacteria;p__OP3;c__koll11;o__	-1.98996	0.019802	0.072267	1	0	2.13574e-05			k__Bacteria;p__Spirochaetes;c__Spirochaetes;o__Spirochaetales	-1.63097	0.029703	0.107294	1	3.04113e-05	0.000909436
k__Bacteria;p__Armatimonadetes;c__Chthonomonadetes;o__Chthonomonadales	21.5357	8.14757e-05	0.000305645	0.0288424	0.000809386	0.000926412	0.000527801	0.00126955		k__Bacteria;p__WS2;c__SHA-109;o__	-1.85233	0.029703	0.10953	1	0	1.2616e-05			k__Bacteria;p__Chloroflexi;c__Anaerolineae;o__A31	-1.40939	0.019802	0.072267	1	0	1.16989e-05			k__Archaea;p__[Parvarchaeota];c__[Parvarchaea];o__YLA114	-1.78777	0.029703	0.107294	1	0	2.42521e-05
k__Bacteria;p__Acidobacteria;c__[Chloracidobacteria];o__	21.5141	8.23209e-05	0.000305645	0.0291416	8.74162e-05	0	0	2.55052e-05		k__Bacteria;p__Proteobacteria;c__Gammaproteobacteria;o__Oceanospirillales	-2.09299	0.029703	0.10953	1	0	1.25232e-05			k__Bacteria;p__Chloroflexi;c__TK10;o__AKYG885	-2.26584	0.019802	0.072267	1	2.43286e-06	1.1259e-05			k__Bacteria;p__Chlorobi;c__BSV26;o__C20	-1.69484	0.029703	0.107294	1	0	7.69205e-05
k__Bacteria;p__Chloroflexi;c__Anaerolineae;o__A31	21.4998	8.28868e-05	0.000305645	0.0293419	0.000262133	0	1.16989e-05	0.000106847		k__Bacteria;p__Cyanobacteria;c__Chloroplast;o__	-1.41052	0.029703	0.10953	1	0	4.82016e-06			k__Bacteria;p__Proteobacteria;c__Epsilonproteobacteria;o__Campylobacterales	1.1602	0.019802	0.072267	1	0.000246931	6.81042e-07			k__Bacteria;p__Chlorobi;c__BSV26;o__PK329	-1.45591	0.029703	0.107294	1	0	0.00014884
k__Bacteria;p__WS4;c__;o__	21.4496	8.49007e-05	0.000309844	0.0300549	2.02275e-06	0	3.57996e-05	0.00011526		k__Bacteria;p__Cyanobacteria;c__Chloroplast;o__Stramenopiles	-1.52444	0.039604	0.13881	1	0.000188671	0.00106346			k__Bacteria;p__Proteobacteria;c__Deltaproteobacteria;o__AF420338	-1.37598	0.019802	0.072267	1	0	1.57215e-06			k__Bacteria;p__Chlorobi;c__BSV26;o__VC38	-1.42972	0.029703	0.107294	1	0	4.73371e-05
k__Bacteria;p__OD1;c__;o__	21.3733	8.80586e-05	0.000318089	0.0311727	0.000131405	1.86849e-05	0.000140272	0.000192489		k__Bacteria;p__BRC1;c__PRR-11;o__	-2.17623	0.039604	0.13881	1	2.17258e-05	8.93366e-05			k__Bacteria;p__Gemmatimonadetes;c__Gemm-1;o__	-2.24453	0.029703	0.0955896	1	7.56156e-05	0.000273842			k__Bacteria;p__Spirochaetes;c__[Brevinematae];o__[Brevinematales]	-1.59411	0.029703	0.107294	1	0	3.28119e-05
k__Bacteria;p__Proteobacteria;c__Betaproteobacteria;o__Neisseriales	21.316	9.05083e-05	0.000323636	0.0320399	7.01529e-05	1.57811e-05	0.000159972	3.88774e-05		k__Bacteria;p__Actinobacteria;c__MB-A2-108;o__	-1.25738	0.039604	0.13881	1	1.04202e-06	3.67743e-05			k__Bacteria;p__AD3;c__JG37-AG-4;o__	2.33327	0.029703	0.0955896	1	0.00162539	0.00049877			k__Bacteria;p__Acidobacteria;c__Solibacteres;o__Solibacterales	-2.64532	0.039604	0.134806	1	0.0480417	0.0653151
k__Bacteria;p__Planctomycetes;c__Phycisphaerae;o__WD2101	21.2524	9.3305e-05	0.0003303	0.03303	0.0369898	0.0465145	0.0382892	0.020925		k__Bacteria;p__Gemmatimonadetes;c__Gemm-3;o__	-1.54245	0.039604	0.13881	1	0	4.49473e-05			k__Bacteria;p__Armatimonadetes;c__Chthonomonadetes;o__Chthonomonadales	2.40047	0.029703	0.0955896	1	0.000926412	0.000527801			k__Bacteria;p__Proteobacteria;c__Alphaproteobacteria;o__Caulobacterales	-2.53259	0.039604	0.134806	1	0.00727755	0.00976557
k__Bacteria;p__Acidobacteria;c__Acidobacteria-6;o__CCU21	21.1679	9.71524e-05	0.000340514	0.034392	0.000154877	6.48761e-06	0.000159866	5.20206e-05		k__Bacteria;p__Chloroflexi;c__TK10;o__	-1.79741	0.039604	0.13881	1	0	1.0251e-05			k__Bacteria;p__Planctomycetes;c__BD7-11;o__	-2.18494	0.029703	0.0955896	1	6.7338e-05	0.000201739			k__Bacteria;p__Proteobacteria;c__Deltaproteobacteria;o__Spirobacillales	2.19637	0.039604	0.134806	1	0.000253476	0.000135391
k__Bacteria;p__Proteobacteria;c__Betaproteobacteria;Other	21.1466	9.8146e-05	0.000340625	0.0347437	0.000108718	7.22006e-05	0.000311404	0.00011393		k__Bacteria;p__Chlorobi;c__;o__	-2.41139	0.049505	0.166902	1	0.000371926	0.000794207			k__Bacteria;p__Proteobacteria;c__Gammaproteobacteria;o__Thiotrichales	-2.44333	0.029703	0.0955896	1	3.16191e-05	5.41132e-05			k__Bacteria;p__Cyanobacteria;c__Chloroplast;o__Chlorophyta	2.41107	0.039604	0.134806	1	0.000234052	6.97945e-05
k__Bacteria;p__OD1;c__SM2F11;o__	20.7373	0.000119362	0.000410233	0.042254	0.000599971	0.000212976	0.000401622	0.00096525		k__Bacteria;p__Chloroflexi;c__Ktedonobacteria;o__B12-WMSP1	-1.60604	0.049505	0.166902	1	2.3868e-05	0.000172036			k__Bacteria;p__Proteobacteria;c__Betaproteobacteria;o__Methylophilales	-2.19658	0.029703	0.0955896	1	5.20445e-06	5.0793e-05			k__Bacteria;p__Proteobacteria;c__Betaproteobacteria;o__Nitrosomonadales	1.95932	0.039604	0.134806	1	8.29988e-05	1.08921e-05
k__Bacteria;p__Armatimonadetes;c__SJA-176;o__RB046	20.7034	0.000121315	0.000412936	0.0429454	0	0	4.21718e-05	8.04836e-05		k__Bacteria;p__GN02;c__GKS2-174;o__	-2.21345	0.049505	0.166902	1	2.57927e-06	3.54665e-05			k__Bacteria;p__OD1;c__ABY1;o__	-1.96443	0.029703	0.0955896	1	0	4.38693e-05			k__Bacteria;p__Acidobacteria;c__[Chloracidobacteria];o__Ellin7246	1.33852	0.039604	0.134806	1	6.58048e-05	4.66292e-06
k__Bacteria;p__Chloroflexi;c__Ktedonobacteria;o__Thermogemmatisporales	20.6766	0.000122875	0.000414264	0.0434977	0.0017797	0.00746088	0.00451261	0.0102721		k__Bacteria;p__Chloroflexi;c__Chloroflexi;o__Chloroflexales	-2.48303	0.049505	0.166902	1	0	1.21625e-05			k__Archaea;p__[Parvarchaeota];c__[Parvarchaea];o__YLA114	-1.89293	0.029703	0.0955896	1	0	2.42521e-05			k__Bacteria;p__Planctomycetes;c__Phycisphaerae;o__CPla-3	2.1304	0.049505	0.153726	1	0.00162272	0.000936461
k__Bacteria;p__Chloroflexi;c__S085;o__	20.0403	0.000166509	0.000556078	0.0589443	0.000416162	0	1.01287e-05	0.00012464		k__Bacteria;p__Planctomycetes;c__Phycisphaerae;o__WD2101	2.48899	0.0594059	0.184471	1	0.0382892	0.020925			k__Bacteria;p__Proteobacteria;c__Betaproteobacteria;o__Burkholderiales	2.47217	0.029703	0.0955896	1	0.0251207	0.0167996			k__Bacteria;p__Chloroflexi;c__Ellin6529;o__	1.80143	0.049505	0.153726	1	0.00116593	0.000194208
k__Bacteria;p__Gemmatimonadetes;c__Gemm-1;o__	19.9002	0.00017802	0.000588963	0.063019	0.000263416	7.56156e-05	0.000273842	0.000451469		k__Bacteria;p__Acidobacteria;c__iii1-8;o__32-20	-1.90859	0.0594059	0.184471	1	0.000124011	0.000322866			k__Bacteria;p__Proteobacteria;c__Gammaproteobacteria;o__Pasteurellales	-1.42668	0.029703	0.0955896	1	0	2.41254e-05			k__Bacteria;p__Cyanobacteria;c__4C0d-2;o__SM1D11	1.90324	0.049505	0.153726	1	0.000141725	7.2327e-05
k__Bacteria;p__Actinobacteria;c__MB-A2-108;o__0319-7L14	19.8245	0.000184569	0.000604976	0.0653374	7.9593e-05	0.000220947	1.58446e-05	0.000135402		k__Bacteria;p__WS4;c__;o__	-2.03932	0.0594059	0.184471	1	3.57996e-05	0.00011526			k__Bacteria;p__Chlorobi;c__OPB56;o__	-1.90589	0.029703	0.0955896	1	0	1.70676e-05			k__Bacteria;p__Acidobacteria;c__[Chloracidobacteria];o__DS-100	1.61524	0.049505	0.153726	1	0.000119286	0
k__Bacteria;p__Armatimonadetes;c__Armatimonadia;o__FW68	19.411	0.000224794	0.000723977	0.0795771	0.000607897	0.00110493	0.000416228	0.000735068		k__Bacteria;p__Cyanobacteria;c__4C0d-2;o__YS2	-2.19123	0.0594059	0.184471	1	1.69016e-05	4.83974e-05			k__Bacteria;p__Planctomycetes;c__ODP123;o__T8-B82	-1.63933	0.029703	0.0955896	1	0	1.12736e-05			k__Bacteria;p__Chloroflexi;c__Thermomicrobia;o__AKYG1722	1.77916	0.049505	0.153726	1	5.07795e-05	0
k__Bacteria;p__BHI80-139;c__;o__	19.4094	0.000224965	0.000723977	0.0796375	0.000107309	5.88772e-05	2.89658e-05	0.000133915		k__Bacteria;p__Acidobacteria;c__PAUC37f;o__	1.67312	0.0594059	0.184471	1	5.28331e-06	0			k__Bacteria;p__Proteobacteria;c__TA18;o__CV90	-2.60817	0.029703	0.0955896	1	0	6.08121e-06			k__Bacteria;p__Firmicutes;c__Bacilli;o__Turicibacterales	1.81624	0.049505	0.153726	1	4.91845e-05	5.65668e-06
k__Bacteria;p__Acidobacteria;c__Acidobacteriia;o__Acidobacteriales	19.0983	0.000260892	0.000832035	0.0923559	0.0786638	0.0821367	0.0874477	0.117235		k__Bacteria;p__TM6;c__SJA-4;o__YJF2-48	-1.5915	0.0594059	0.184471	1	1.28687e-06	6.91618e-06			k__Bacteria;p__Tenericutes;c__Mollicutes;o__Anaeroplasmatales	-2.29905	0.039604	0.121911	1	0.000231512	0.000632594			k__Archaea;p__[Parvarchaeota];c__[Micrarchaea];o__[Micrarchaeles]	-1.83097	0.049505	0.153726	1	2.40575e-05	9.24401e-05
k__Archaea;p__Euryarchaeota;c__Methanomicrobia;o__Methanosarcinales	18.8145	0.000298643	0.000943925	0.10572	0.000245614	9.30189e-05	0.000212863	0.000203632		k__Bacteria;p__Acidobacteria;c__[Chloracidobacteria];o__PK29	-1.2694	0.0594059	0.184471	1	0	4.65779e-05			k__Archaea;p__Euryarchaeota;c__Methanobacteria;o__Methanobacteriales	-1.32267	0.039604	0.121911	1	0	0.000132032			k__Bacteria;p__Fibrobacteres;c__TG3;o__TG3-1	-1.36689	0.049505	0.153726	1	0	4.19547e-05
k__Bacteria;p__Proteobacteria;c__Alphaproteobacteria;o__Rickettsiales	18.7633	0.000306	0.000958618	0.108324	0.0013428	0.000707686	0.000528059	0.000706615		k__Bacteria;p__OP11;c__;o__	-1.63685	0.0594059	0.184471	1	0	1.30438e-05			k__Bacteria;p__Proteobacteria;c__Betaproteobacteria;o__Gallionellales	-2.32477	0.039604	0.121911	1	4.22784e-06	3.27075e-05			k__Bacteria;p__Planctomycetes;c__Phycisphaerae;o__AKAU3564	-1.54055	0.049505	0.153726	1	0	3.63647e-05
k__Bacteria;p__Cyanobacteria;c__ML635J-21;o__	18.7413	0.000309219	0.000960205	0.109463	0.000176172	2.7395e-05	7.41434e-05	0.000149261		k__Bacteria;p__Gemmatimonadetes;c__Gemm-2;o__	-1.78355	0.0594059	0.184471	1	0	6.34032e-06			k__Bacteria;p__Chlorobi;c__BSV26;o__A89	-1.72132	0.039604	0.121911	1	2.85808e-06	2.037e-05			k__Bacteria;p__Proteobacteria;c__Gammaproteobacteria;o__Methylococcales	-1.24145	0.049505	0.153726	1	0	7.67558e-05
k__Bacteria;p__Chloroflexi;c__Ktedonobacteria;o__JG30-KF-AS9	18.7109	0.00031373	0.000965743	0.11106	0.000195923	7.24557e-05	0.000310158	0.000378782		k__Bacteria;p__Proteobacteria;c__Alphaproteobacteria;o__	2.27124	0.0693069	0.207921	1	0.00616314	0.00394369			k__Bacteria;p__Chlorobi;c__SJA-28;o__	-1.26587	0.039604	0.121911	1	0	1.69136e-05			k__Bacteria;p__Proteobacteria;c__Alphaproteobacteria;o__Sphingomonadales	2.29339	0.0594059	0.175248	1	0.00720558	0.00175172
k__Bacteria;p__Proteobacteria;c__Betaproteobacteria;o__	18.5379	0.000340629	0.00103951	0.120583	0.00228438	0.000195378	0.000930687	0.00103456		k__Bacteria;p__Cyanobacteria;c__Chloroplast;o__Chlorophyta	-1.3828	0.0693069	0.207921	1	6.97945e-05	0.000334479			k__Bacteria;p__Actinobacteria;c__Actinobacteria;o__Actinomycetales	-2.146	0.049505	0.140198	1	0.0921637	0.113465			k__Bacteria;p__Chloroflexi;c__Anaerolineae;o__SBR1031	1.91482	0.0594059	0.175248	1	0.000733536	0.000250054
k__Bacteria;p__Verrucomicrobia;c__[Methylacidiphilae];o__Methylacidiphilales	18.5042	0.000346132	0.00104727	0.122531	0.00251615	0.00367277	0.00145178	0.00115116		k__Bacteria;p__Proteobacteria;c__Gammaproteobacteria;o__PYR10d3	1.91704	0.0693069	0.207921	1	7.63241e-06	2.02064e-06			k__Bacteria;p__Gemmatimonadetes;c__Gemmatimonadetes;o__	-2.2931	0.049505	0.140198	1	0.000885819	0.00134239			k__Bacteria;p__Chloroflexi;c__TK10;o__	1.7849	0.0594059	0.175248	1	5.51083e-05	0
k__Bacteria;p__Chloroflexi;c__SHA-26;o__	18.3732	0.000368376	0.00110513	0.130405	0.00019531	7.83581e-07	7.28591e-07	4.51674e-05		k__Bacteria;p__Proteobacteria;c__Gammaproteobacteria;o__Alteromonadales	-1.13852	0.0693069	0.207921	1	0	4.1707e-05			k__Bacteria;p__Chloroflexi;c__Ktedonobacteria;o__Ktedonobacterales	1.76696	0.049505	0.140198	1	0.0213406	0.00515423			k__Bacteria;p__Proteobacteria;c__Deltaproteobacteria;o__NB1-j	-1.57514	0.0594059	0.175248	1	3.26646e-05	0.000158383
k__Bacteria;p__Spirochaetes;c__[Brevinematae];o__[Brevinematales]	18.117	0.000416076	0.00123774	0.147291	0	0	3.28119e-05	4.7755e-06		k__Bacteria;p__Proteobacteria;c__Gammaproteobacteria;o__	1.78589	0.0792079	0.226126	1	0.00102118	0.000708858			k__Bacteria;p__Proteobacteria;c__Betaproteobacteria;o__A21b	-2.03841	0.049505	0.140198	1	9.19014e-05	0.000381749			k__Bacteria;p__Chloroflexi;c__Dehalococcoidetes;o__Dehalococcoidales	-1.59836	0.0594059	0.175248	1	3.44568e-06	9.15326e-05
k__Bacteria;p__Cyanobacteria;c__;o__	17.9999	0.000439876	0.0012907	0.155716	5.00965e-06	1.98686e-05	7.24314e-07	3.85443e-06		k__Bacteria;p__Proteobacteria;c__Betaproteobacteria;o__SC-I-84	-1.75804	0.0792079	0.226126	1	0.000206236	0.00056768			k__Bacteria;p__Proteobacteria;c__Deltaproteobacteria;o__	-2.02274	0.049505	0.140198	1	0.000132086	0.000250629			k__Bacteria;p__Proteobacteria;c__Deltaproteobacteria;o__Desulfobacterales	-1.63316	0.0594059	0.175248	1	0	2.70616e-05
k__Bacteria;p__Armatimonadetes;c__SJA-176;o__GAB-B06	17.9937	0.000441171	0.0012907	0.156174	0	0	6.78225e-06	2.69135e-05		k__Bacteria;p__Firmicutes;c__Bacilli;o__Lactobacillales	1.71204	0.0792079	0.226126	1	7.77105e-05	7.6351e-06			k__Bacteria;p__Proteobacteria;c__Alphaproteobacteria;o__Ellin329	2.16885	0.049505	0.140198	1	0.0139822	0.0112065			k__Bacteria;p__Proteobacteria;c__Alphaproteobacteria;o__Ellin329	2.4336	0.0693069	0.188728	1	0.0161333	0.0112065
k__Bacteria;p__Proteobacteria;c__Gammaproteobacteria;o__	17.9325	0.000454168	0.00131783	0.160775	0.00075823	0.000347452	0.00102118	0.000708858		k__Bacteria;p__Armatimonadetes;c__SJA-176;o__GAB-B06	-2.00917	0.0792079	0.226126	1	6.78225e-06	2.69135e-05			k__Bacteria;p__Proteobacteria;c__Betaproteobacteria;o__SC-I-84	-1.96486	0.049505	0.140198	1	1.95186e-05	0.000206236			k__Bacteria;p__Planctomycetes;c__Planctomycetia;o__Pirellulales	1.82918	0.0693069	0.188728	1	0.0137571	0.00936512
k__Bacteria;p__Bacteroidetes;c__At12OctB3;o__	17.6984	0.000507562	0.00146079	0.179677	0.000124729	3.81116e-05	5.83582e-05	0.000148619		k__Bacteria;p__Acidobacteria;c__Solibacteres;Other	-1.72246	0.0792079	0.226126	1	1.06025e-06	4.7077e-06			k__Bacteria;p__Proteobacteria;Other;Other	-1.83081	0.049505	0.140198	1	4.42922e-05	6.28678e-05			k__Bacteria;p__Proteobacteria;c__Betaproteobacteria;o__SC-I-84	1.87044	0.0693069	0.188728	1	0.000675875	0.000206236
k__Bacteria;p__Proteobacteria;c__Gammaproteobacteria;o__Alteromonadales	17.5993	0.000531995	0.00151079	0.188326	0.000198422	4.24204e-05	0	4.1707e-05		k__Bacteria;p__Gemmatimonadetes;c__Gemmatimonadetes;o__C114	-1.43188	0.0792079	0.226126	1	0	2.6798e-05			k__Bacteria;p__Actinobacteria;c__OPB41;o__	-1.69133	0.049505	0.140198	1	0	2.78649e-05			k__Bacteria;p__Proteobacteria;c__Deltaproteobacteria;o__FAC87	2.15226	0.0693069	0.188728	1	0.000216412	0.000110591
k__Bacteria;p__Proteobacteria;c__Alphaproteobacteria;o__Kiloniellales	17.5934	0.00053347	0.00151079	0.188848	0.000147738	0	0	2.93483e-05		k__Archaea;p__Crenarchaeota;c__MBGA;o__NRP-J	1.87128	0.0891089	0.246442	1	0.00829802	0.0023902			k__Bacteria;p__TM6;c__SJA-4;o__	2.37641	0.049505	0.140198	1	0.00121823	0.000841207			k__Bacteria;p__Gemmatimonadetes;c__Gemm-5;o__	1.89386	0.0693069	0.188728	1	0.000158292	2.41258e-05
k__Bacteria;p__FBP;c__;o__	17.4942	0.000559175	0.00157101	0.197948	0.000291129	9.47857e-05	4.57081e-05	0.00016838		k__Bacteria;p__Proteobacteria;c__Deltaproteobacteria;o__	-1.68023	0.0891089	0.246442	1	0.000250629	0.000380239			k__Bacteria;p__Planctomycetes;c__Phycisphaerae;o__CPla-3	-2.03185	0.0594059	0.165588	1	0.000475649	0.000936461			k__Bacteria;p__Bacteroidetes;c__Bacteroidia;o__Bacteroidales	-1.68382	0.0693069	0.188728	1	6.80244e-05	0.00128706
k__Bacteria;p__Actinobacteria;c__Thermoleophilia;o__Solirubrobacterales	17.4412	0.000573418	0.00159835	0.20299	0.0213676	0.0168659	0.0115965	0.0193304		k__Archaea;p__[Parvarchaeota];c__[Micrarchaea];o__[Micrarchaeles]	1.8049	0.0891089	0.246442	1	9.24401e-05	2.97436e-05			k__Bacteria;p__NC10;c__12-24;o__JH-WHS47	-1.61852	0.0594059	0.165588	1	0	1.52689e-05			k__Bacteria;p__Gemmatimonadetes;c__Gemmatimonadetes;Other	1.67588	0.0693069	0.188728	1	6.10872e-05	8.64537e-06
k__Bacteria;p__Proteobacteria;c__Alphaproteobacteria;o__BD7-3	17.3404	0.000601467	0.00166343	0.212919	0.00024203	8.33952e-05	0.000101646	0.000216998		k__Bacteria;p__Cyanobacteria;c__ML635J-21;o__	-1.89308	0.0891089	0.246442	1	7.41434e-05	0.000149261			k__Bacteria;p__Acidobacteria;c__Acidobacteria-6;o__iii1-15	-1.74877	0.0693069	0.184471	1	0.000388201	0.000759773			k__Bacteria;Other;Other;Other	-1.99943	0.0693069	0.188728	1	5.54401e-05	9.64034e-05
k__Bacteria;p__Verrucomicrobia;Other;Other	17.2426	0.000630014	0.00172795	0.223025	1.38821e-05	4.20222e-05	1.20625e-05	1.31114e-05		k__Bacteria;p__Proteobacteria;c__Alphaproteobacteria;o__Rickettsiales	-1.69465	0.0990099	0.259626	1	0.000528059	0.000706615			k__Bacteria;p__Acidobacteria;c__;o__	-2.00994	0.0693069	0.184471	1	0.000120898	0.000186171			k__Bacteria;p__Chloroflexi;c__Anaerolineae;o__Anaerolineales	-1.43391	0.0693069	0.188728	1	3.53998e-06	0.000107896
k__Bacteria;p__Proteobacteria;c__Deltaproteobacteria;o__	17.2274	0.000634558	0.00172795	0.224634	0.000282672	0.000132086	0.000250629	0.000380239		k__Bacteria;p__Chloroflexi;c__TK17;o__	-1.81834	0.0990099	0.259626	1	0.000151296	0.000247557			k__Bacteria;p__Acidobacteria;c__iii1-8;o__DS-18	-1.45818	0.0693069	0.184471	1	5.813e-06	2.34066e-05			k__Bacteria;p__Chlorobi;c__BSV26;o__A89	-1.71623	0.0693069	0.188728	1	1.80723e-06	2.037e-05
k__Bacteria;p__Proteobacteria;c__Deltaproteobacteria;o__Spirobacillales	17.0814	0.000680008	0.00183758	0.240723	0.000253476	0.000100314	0.000135391	0.00023589		k__Bacteria;p__Armatimonadetes;c__Armatimonadia;o__Armatimonadales	-1.66559	0.0990099	0.259626	1	7.65111e-05	0.000127348			k__Archaea;p__Crenarchaeota;c__Thaumarchaeota;o__Cenarchaeales	-1.42064	0.0693069	0.184471	1	8.10952e-07	1.8884e-05			k__Bacteria;p__Proteobacteria;c__Gammaproteobacteria;o__Pseudomonadales	1.70415	0.0792079	0.209251	1	0.000415064	0.000100508
k__Bacteria;p__Planctomycetes;c__OM190;o__agg27	16.9513	0.000723229	0.00193957	0.256023	0.000335334	0	7.40071e-06	6.50202e-05		k__Bacteria;p__GAL15;c__;o__	-1.72941	0.0990099	0.259626	1	3.76175e-05	0.00010467			k__Bacteria;p__Armatimonadetes;c__0319-6E2;o__	2.05978	0.0693069	0.184471	1	3.16306e-05	9.12288e-06			k__Bacteria;p__Elusimicrobia;c__Elusimicrobia;o__IIb	1.54623	0.0792079	0.209251	1	0.000187088	8.76861e-05
k__Bacteria;p__Cyanobacteria;c__Synechococcophycideae;o__Synechococcales	16.7752	0.000786104	0.00209234	0.278281	0.000759523	0	0	0.000141169		k__Bacteria;p__TM7;c__TM7-3;o__CW040	1.70202	0.0990099	0.259626	1	1.80068e-05	1.75392e-06			k__Bacteria;p__Proteobacteria;c__Deltaproteobacteria;Other	-1.78103	0.0693069	0.184471	1	1.21804e-06	4.53731e-06			k__Bacteria;p__Chloroflexi;Other;Other	-1.89082	0.0792079	0.209251	1	0	3.50582e-06
k__Bacteria;p__Chloroflexi;c__Chloroflexi;o__Chloroflexales	16.6355	0.000839817	0.00221862	0.297295	3.82338e-05	0	0	1.21625e-05		k__Bacteria;p__Planctomycetes;c__Planctomycetia;o__B97	-1.49684	0.0990099	0.259626	1	9.73144e-06	5.9885e-05			k__Archaea;p__Euryarchaeota;c__Methanomicrobia;o__Methanomicrobiales	-1.23315	0.0792079	0.204669	1	0	8.18309e-05			k__Bacteria;p__Planctomycetes;c__ODP123;o__T8-B82	-1.54826	0.0792079	0.209251	1	0	1.12736e-05
k__Bacteria;p__Proteobacteria;c__Betaproteobacteria;o__Rhodocyclales	16.6173	0.00084709	0.00222126	0.29987	0.0003022	0.000350604	0.00124576	0.000541525		k__Bacteria;p__Kazan-3B-28;c__;o__	-1.71154	0.0990099	0.259626	1	0	1.52733e-05			k__Bacteria;p__Armatimonadetes;c__Chthonomonadetes;o__SJA-22	1.8615	0.0792079	0.204669	1	8.78413e-05	2.22704e-05			k__Bacteria;p__Proteobacteria;c__Betaproteobacteria;o__Ellin6067	1.8376	0.0891089	0.226939	1	0.00221602	0.00082592
k__Bacteria;p__Planctomycetes;c__Phycisphaerae;o__Phycisphaerales	16.4892	0.000899966	0.00234256	0.318588	0.000565118	7.32089e-05	0.000217763	0.00025055		k__Bacteria;p__Proteobacteria;c__Gammaproteobacteria;Other	1.64095	0.108911	0.27938	1	6.53737e-05	4.48993e-05			k__Bacteria;p__Firmicutes;c__Clostridia;o__OPB54	-1.78921	0.0792079	0.204669	1	2.30134e-06	3.00139e-05			k__Bacteria;p__Proteobacteria;c__Deltaproteobacteria;o__Sva0853	-1.84148	0.0891089	0.226939	1	7.70308e-05	0.000267518
k__Bacteria;p__Elusimicrobia;c__Elusimicrobia;o__Elusimicrobiales	16.4618	0.0009117	0.00235578	0.322742	0.000237567	0.000220604	0.000623176	0.000502314		k__Bacteria;p__Spirochaetes;c__[Leptospirae];o__[Leptospirales]	1.84373	0.108911	0.27938	1	5.23429e-06	0			k__Bacteria;p__Elusimicrobia;c__Endomicrobia;o__	-1.48965	0.0792079	0.204669	1	1.6219e-06	1.74019e-05			k__Bacteria;p__Chloroflexi;c__TK17;o__mle1-48	1.85722	0.0891089	0.226939	1	6.68523e-05	1.2388e-05
k__Bacteria;p__Proteobacteria;c__Betaproteobacteria;o__Burkholderiales	16.442	0.000920274	0.0023607	0.325777	0.0311157	0.0251207	0.0167996	0.0171039		k__Bacteria;p__Chloroflexi;c__Thermomicrobia;o__AKYG1722	-1.57893	0.108911	0.27938	1	0	8.50186e-06			k__Bacteria;p__Chloroflexi;c__Ellin6529;o__	-1.61936	0.0891089	0.22372	1	4.23186e-05	0.000194208			k__Bacteria;p__Acidobacteria;c__iii1-8;o__32-20	-1.74207	0.0891089	0.226939	1	1.70484e-05	0.000124011
k__Archaea;p__Crenarchaeota;c__MCG;o__pGrfC26	16.3881	0.000944058	0.00240429	0.334197	5.42169e-06	0.000223288	0.00076544	0.000325107		k__Bacteria;p__Chlorobi;c__BSV26;o__PK329	1.34561	0.118812	0.296193	1	0.00014884	1.44917e-05			k__Bacteria;p__BRC1;c__PRR-11;o__	-1.70742	0.0891089	0.22372	1	2.02139e-06	2.17258e-05			k__Bacteria;p__Proteobacteria;c__Gammaproteobacteria;o__Pasteurellales	-1.24086	0.0891089	0.226939	1	1.80723e-06	2.41254e-05
k__Bacteria;p__Chlamydiae;c__Chlamydiia;o__Chlamydiales	16.1871	0.00103811	0.00262495	0.367492	0.0107423	0.00452551	0.00656059	0.00917799		k__Bacteria;p__Acidobacteria;c__Solibacteres;o__JH-WHS99	-1.50238	0.118812	0.296193	1	0.000126814	0.000185571			k__Bacteria;p__OP11;c__WCHB1-64;o__	-1.49444	0.0891089	0.22372	1	1.40248e-06	2.0599e-05			k__Bacteria;p__Armatimonadetes;c__SJA-176;o__RB046	-1.67005	0.0990099	0.248578	1	0	4.21718e-05
k__Archaea;p__Crenarchaeota;c__Thaumarchaeota;o__Nitrososphaerales	15.9756	0.00114712	0.00287999	0.406079	3.0331e-05	6.14876e-07	7.28591e-07	1.60991e-05		k__Bacteria;p__Acidobacteria;c__[Chloracidobacteria];o__DS-100	-1.59691	0.118812	0.296193	1	0	1.83813e-05			k__Bacteria;p__Chloroflexi;c__TK17;o__mle1-48	-1.42267	0.0891089	0.22372	1	6.18904e-07	1.2388e-05			k__Bacteria;p__Planctomycetes;c__Phycisphaerae;o__MSBL9	-1.69271	0.0990099	0.248578	1	0	5.65062e-06
k__Bacteria;p__Chloroflexi;c__Anaerolineae;o__envOPS12	15.789	0.00125269	0.00312289	0.443451	9.00905e-06	0	9.67895e-05	1.70912e-05		k__Bacteria;p__Planctomycetes;c__OM190;o__CL500-15	-1.73274	0.118812	0.296193	1	0	6.0733e-06			k__Bacteria;p__Chloroflexi;c__Ktedonobacteria;Other	1.48965	0.0990099	0.238432	1	2.08638e-05	5.96728e-06			k__Bacteria;p__Cyanobacteria;c__4C0d-2;o__MLE1-12	-1.91225	0.108911	0.258755	1	0.00147898	0.00222649
k__Bacteria;p__Proteobacteria;c__Deltaproteobacteria;o__FAC87	15.5182	0.0014233	0.00352341	0.503847	0.000216412	0.000118104	0.000110591	0.000279933		k__Bacteria;p__Proteobacteria;c__Deltaproteobacteria;o__Myxococcales	-1.40165	0.128713	0.307867	1	0.0115385	0.0140613			k__Bacteria;p__Proteobacteria;c__Betaproteobacteria;o__Ellin6067	-1.40916	0.0990099	0.238432	1	0.000290468	0.00082592			k__Bacteria;p__Planctomycetes;c__Phycisphaerae;o__Phycisphaerales	1.80096	0.108911	0.258755	1	0.000565118	0.000217763
k__Bacteria;p__Planctomycetes;c__Phycisphaerae;o__AKAU3564	15.467	0.00145808	0.00358445	0.516161	0	3.9906e-05	3.63647e-05	7.57521e-05		k__Bacteria;p__Acidobacteria;c__Holophagae;o__Holophagales	1.24499	0.128713	0.307867	1	0.000578176	0.000100928			k__Bacteria;p__Spirochaetes;c__Spirochaetes;o__M2PT2-76	-1.36008	0.0990099	0.238432	1	0	2.36221e-05			k__Bacteria;p__Gemmatimonadetes;c__Gemmatimonadetes;o__KD8-87	-1.58918	0.108911	0.258755	1	0.000206093	0.00045409
k__Bacteria;p__OD1;c__Mb-NB09;o__	15.4428	0.00147478	0.00359125	0.52207	1.72336e-05	0	4.94095e-05	9.19615e-06		k__Bacteria;p__Verrucomicrobia;c__[Methylacidiphilae];o__S-BQ2-57	-1.60053	0.128713	0.307867	1	0.000492771	0.000825337			k__Bacteria;p__Proteobacteria;c__Gammaproteobacteria;Other	1.8684	0.0990099	0.238432	1	8.97491e-05	6.53737e-05			k__Bacteria;p__Chloroflexi;c__Thermomicrobia;o__	1.41058	0.108911	0.258755	1	2.31626e-05	0
k__Archaea;p__Euryarchaeota;c__Methanobacteria;o__Methanobacteriales	15.4337	0.00148114	0.00359125	0.524323	3.41686e-05	0	0.000132032	0.000213904		k__Bacteria;p__Chloroflexi;c__Ellin6529;o__	-1.29133	0.128713	0.307867	1	0.000194208	0.000644567			k__Bacteria;p__Proteobacteria;c__;o__	-1.57316	0.0990099	0.238432	1	2.70078e-06	2.23352e-05			k__Archaea;p__Crenarchaeota;c__MCG;o__pGrfC26	-1.78661	0.108911	0.258755	1	5.42169e-06	0.00076544
k__Archaea;p__[Parvarchaeota];c__[Parvarchaea];o__YLA114	15.3154	0.00156603	0.00374578	0.554376	0	0	2.42521e-05	2.03959e-05		k__Bacteria;p__Chloroflexi;c__SAR202;o__	-1.30751	0.128713	0.307867	1	0	3.53619e-06			k__Bacteria;p__Spirochaetes;c__[Leptospirae];o__[Leptospirales]	-1.89568	0.0990099	0.238432	1	0	5.23429e-06			k__Bacteria;p__Planctomycetes;c__Phycisphaerae;o__mle1-8	-1.37998	0.108911	0.258755	1	3.61446e-06	3.74568e-05
k__Bacteria;p__Chlorobi;c__Ignavibacteria;o__Ignavibacteriales	15.3154	0.00156603	0.00374578	0.554376	0	0	5.00417e-05	4.9564e-05		k__Bacteria;p__Firmicutes;c__Erysipelotrichi;o__Erysipelotrichales	-1.48991	0.128713	0.307867	1	0	2.47337e-06			k__Bacteria;p__OD1;c__;o__	-1.63033	0.108911	0.25703	1	1.86849e-05	0.000140272			k__Bacteria;p__Armatimonadetes;c__SJA-176;o__GAB-B06	-1.585	0.108911	0.258755	1	0	6.78225e-06
k__Bacteria;p__OP3;c__koll11;o__GIF10	15.1406	0.00170038	0.00403983	0.601934	6.91484e-06	0	8.94423e-07	2.18601e-05		k__Bacteria;p__Planctomycetes;c__Planctomycetia;o__Gemmatales	1.46555	0.138614	0.322824	1	0.0616241	0.0517406			k__Bacteria;p__TM7;c__TM7-3;o__Blgi18	-1.58981	0.108911	0.25703	1	0	1.51449e-05			k__Bacteria;p__OP11;c__OP11-3;o__	-1.59897	0.108911	0.258755	1	0	1.33027e-05
k__Bacteria;p__Chloroflexi;c__Thermomicrobia;o__JG30-KF-CM45	15.1187	0.00171796	0.00405439	0.608158	0.000478165	0	2.76089e-06	0.000103705		k__Bacteria;p__Verrucomicrobia;c__[Pedosphaerae];o__[Pedosphaerales]	-1.48392	0.138614	0.322824	1	0.0207839	0.025258			k__Bacteria;p__Armatimonadetes;c__SJA-176;o__GAB-B06	-1.67824	0.108911	0.25703	1	0	6.78225e-06			k__Bacteria;p__Verrucomicrobia;c__[Methylacidiphilae];o__Methylacidiphilales	1.70723	0.118812	0.271351	1	0.00251615	0.00145178
k__Bacteria;p__Planctomycetes;c__Phycisphaerae;o__mle1-8	14.8926	0.00191081	0.00447964	0.676426	3.61446e-06	0	3.74568e-05	1.45689e-05		k__Bacteria;p__OD1;c__Mb-NB09;o__	1.55246	0.138614	0.322824	1	4.94095e-05	9.19615e-06			k__Bacteria;p__Armatimonadetes;c__OPB50;o__	1.61207	0.118812	0.271351	1	1.66086e-05	6.39644e-06			k__Bacteria;p__Proteobacteria;c__Gammaproteobacteria;o__Thiotrichales	1.60811	0.118812	0.271351	1	0.000248216	5.41132e-05
k__Bacteria;p__Proteobacteria;c__Alphaproteobacteria;o__Sphingomonadales	14.8532	0.00194651	0.00453332	0.689064	0.00720558	0.00343597	0.00175172	0.00299347		k__Bacteria;p__Chloroflexi;c__Thermomicrobia;o__Ellin6537	-1.70298	0.138614	0.322824	1	2.88026e-05	7.2966e-05			k__Bacteria;p__Chloroflexi;c__TK10;o__B07_WMSP1	1.64426	0.118812	0.271351	1	0.000545745	0.000218932			k__Bacteria;p__Cyanobacteria;c__ML635J-21;o__	1.69168	0.118812	0.271351	1	0.000176172	7.41434e-05
k__Bacteria;p__Chloroflexi;c__Anaerolineae;o__Anaerolineales	14.8228	0.00197452	0.00456849	0.698979	3.53998e-06	1.79417e-05	0.000107896	0.000209398		k__Bacteria;p__Proteobacteria;c__Alphaproteobacteria;o__Rhizobiales	1.49383	0.148515	0.337014	1	0.0980157	0.0899686			k__Bacteria;p__TM6;c__SJA-4;o__S1198	-1.49608	0.118812	0.271351	1	1.10452e-05	2.20544e-05			k__Bacteria;p__Chloroflexi;c__Anaerolineae;o__WCHB1-50	-1.37324	0.118812	0.271351	1	1.80723e-06	5.30706e-05
k__Bacteria;p__Proteobacteria;c__Gammaproteobacteria;o__Oceanospirillales	14.7445	0.00204858	0.00470907	0.725196	8.99811e-05	0	0	1.25232e-05		k__Bacteria;p__Acidobacteria;c__Acidobacteria-6;o__CCU21	1.55663	0.148515	0.337014	1	0.000159866	5.20206e-05			k__Bacteria;p__Firmicutes;c__Bacilli;o__Turicibacterales	-1.55845	0.118812	0.271351	1	1.59453e-06	5.65668e-06			k__Bacteria;p__Actinobacteria;c__OPB41;o__	-1.59737	0.118812	0.271351	1	0	2.78649e-05
k__Bacteria;p__Proteobacteria;c__Gammaproteobacteria;Other	14.5924	0.00220025	0.00502509	0.778889	4.81705e-05	8.97491e-05	6.53737e-05	4.48993e-05		k__Bacteria;p__Cyanobacteria;c__;o__	-1.29717	0.148515	0.337014	1	7.24314e-07	3.85443e-06			k__Bacteria;p__Planctomycetes;c__Phycisphaerae;o__MSBL9	-1.79228	0.118812	0.271351	1	0	5.65062e-06			k__Bacteria;p__Chlorobi;c__Ignavibacteria;o__Ignavibacteriales	-1.5406	0.118812	0.271351	1	0	5.00417e-05
k__Bacteria;p__Armatimonadetes;c__0319-6E2;o__	14.4225	0.002383	0.00540758	0.843582	3.46034e-05	3.16306e-05	9.12288e-06	4.45269e-05		k__Bacteria;p__Chloroflexi;c__Thermomicrobia;o__	-1.49844	0.148515	0.337014	1	0	1.63046e-06			k__Bacteria;p__Chlamydiae;c__Chlamydiia;o__Chlamydiales	-1.68542	0.128713	0.286568	1	0.00452551	0.00656059			k__Bacteria;p__Proteobacteria;c__Betaproteobacteria;o__	1.73504	0.128713	0.286568	1	0.00228438	0.000930687
k__Bacteria;p__Proteobacteria;c__Alphaproteobacteria;o__Caulobacterales	14.3722	0.00243989	0.0055014	0.863719	0.00727755	0.00854877	0.00976557	0.00674193		k__Bacteria;p__Proteobacteria;c__Gammaproteobacteria;o__Enterobacteriales	-1.63837	0.158416	0.352699	1	9.20001e-05	0.000273231			k__Bacteria;p__OP3;c__BD4-9;o__	-1.34737	0.128713	0.286568	1	0	3.943e-05			k__Bacteria;p__Acidobacteria;c__Sva0725;o__Sva0725	1.66477	0.128713	0.286568	1	0.00089645	0.00036609
k__Bacteria;p__Gemmatimonadetes;c__Gemm-3;o__	14.2613	0.00257022	0.0057586	0.909859	0.000158959	0	0	4.49473e-05		k__Bacteria;p__Gemmatimonadetes;c__Gemm-5;o__	-1.44148	0.158416	0.352699	1	2.41258e-05	7.24209e-05			k__Bacteria;p__Deferribacteres;c__Deferribacteres;o__Deferribacterales	1.12524	0.128713	0.286568	1	1.37275e-05	0			k__Bacteria;p__WS2;c__SHA-109;o__	1.85676	0.128713	0.286568	1	3.23906e-05	0
k__Bacteria;p__Cyanobacteria;c__4C0d-2;o__YS2	14.1212	0.00274473	0.00609805	0.971634	3.53998e-06	1.54939e-05	1.69016e-05	4.83974e-05		k__Bacteria;p__OP11;c__WCHB1-64;o__	1.33268	0.158416	0.352699	1	2.0599e-05	2.70238e-06			k__Bacteria;p__Actinobacteria;c__MB-A2-108;o__	-1	0.128713	0.286568	1	0	1.04202e-06			k__Bacteria;p__SAR406;c__AB16;o__Arctic96B-7	1.93598	0.128713	0.286568	1	1.09199e-05	0
k__Archaea;p__Euryarchaeota;c__Methanomicrobia;o__Methanocellales	14.1123	0.00275618	0.00609805	0.975688	0.000213414	6.76061e-05	0.000151853	0.000222487		k__Bacteria;p__Chlamydiae;c__Chlamydiia;o__Chlamydiales	-1.64822	0.168317	0.370088	1	0.00656059	0.00917799			k__Bacteria;p__WS3;c__PRR-12;o__Sediment-1	-1.55676	0.138614	0.306683	1	3.30817e-06	1.27362e-05			k__Archaea;p__Euryarchaeota;c__Thermoplasmata;o__E2	-1.44568	0.138614	0.301039	1	0.000467426	0.00233034
k__Bacteria;p__OD1;c__ZB2;o__	14.0601	0.00282449	0.00617567	0.99987	0.00488561	0.00194474	0.00247705	0.00324098		k__Bacteria;p__TM7;c__TM7-3;o__Blgi18	1.39416	0.168317	0.370088	1	1.51449e-05	1.36477e-06			k__Bacteria;p__Chlamydiae;c__Chlamydiia;o__	-1.6136	0.148515	0.316712	1	0.000138473	0.000232773			k__Bacteria;p__Gemmatimonadetes;c__Gemm-2;o__	1.46758	0.138614	0.301039	1	2.16434e-05	0
k__Bacteria;p__Verrucomicrobia;c__Opitutae;o__[Cerasicoccales]	14.0588	0.00282615	0.00617567	1	6.66896e-05	1.62143e-06	5.18139e-05	4.87324e-05		k__Bacteria;p__Planctomycetes;c__BD7-11;o__	-1.66792	0.178218	0.380055	1	0.000201739	0.00032053			k__Bacteria;p__Cyanobacteria;c__ML635J-21;o__	-1.63202	0.148515	0.316712	1	2.7395e-05	7.41434e-05			k__Bacteria;p__Chloroflexi;c__Anaerolineae;o__envOPS12	-1.44899	0.138614	0.301039	1	9.00905e-06	9.67895e-05
k__Bacteria;p__OD1;c__ABY1;o__	13.9776	0.00293585	0.00637601	1	5.95677e-05	0	4.38693e-05	1.60733e-05		k__Bacteria;p__Spirochaetes;c__[Brevinematae];o__[Brevinematales]	1.38379	0.178218	0.380055	1	3.28119e-05	4.7755e-06			k__Bacteria;p__Proteobacteria;c__Deltaproteobacteria;o__Desulfarculales	-1.60286	0.148515	0.316712	1	0	5.71723e-06			k__Bacteria;p__Chloroflexi;c__Ktedonobacteria;o__B12-WMSP1	-1.68377	0.138614	0.301039	1	3.93425e-06	2.3868e-05
k__Bacteria;p__Chlorobi;c__;o__	13.7596	0.00325131	0.00701808	1	0.000349596	0.000271648	0.000371926	0.000794207		k__Bacteria;p__Proteobacteria;c__Betaproteobacteria;o__Procabacteriales	-1.40938	0.178218	0.380055	1	3.20627e-05	5.71809e-05			k__Bacteria;p__Acidobacteria;c__PAUC37f;o__	-1.72026	0.148515	0.316712	1	0	5.28331e-06			k__Bacteria;p__Armatimonadetes;c__Armatimonadia;o__FW68	1.64718	0.148515	0.318632	1	0.000607897	0.000416228
k__Bacteria;p__Chloroflexi;c__TK10;Other	13.7357	0.00328786	0.00705396	1	1.15391e-05	0	0	0		k__Bacteria;p__Verrucomicrobia;c__Verruco-5;o__WCHB1-41	1.53301	0.178218	0.380055	1	8.36324e-06	0			k__Bacteria;p__Cyanobacteria;c__Nostocophycideae;o__Stigonematales	1.0715	0.148515	0.316712	1	0.000104611	0			k__Bacteria;p__Bacteroidetes;c__At12OctB3;o__	1.63717	0.148515	0.318632	1	0.000124729	5.83582e-05
k__Bacteria;p__Proteobacteria;c__Deltaproteobacteria;o__Desulfobacterales	13.7171	0.00331661	0.00707276	1	0	0	2.70616e-05	2.94792e-05		k__Bacteria;p__Chloroflexi;c__Chloroflexi;o__Herpetosiphonales	-1.37076	0.178218	0.380055	1	0	1.14424e-05			k__Bacteria;p__Chloroflexi;Other;Other	-2.00204	0.148515	0.316712	1	0	3.50582e-06			k__Bacteria;p__Bacteroidetes;c__Cytophagia;o__Cytophagales	1.63862	0.168317	0.350495	1	0.00279244	0.000988354
k__Bacteria;p__Acidobacteria;c__[Chloracidobacteria];o__PK29	13.6788	0.00337669	0.0071467	1	0.000124039	0	0	4.65779e-05		k__Bacteria;p__Gemmatimonadetes;c__Gemm-1;o__	-1.32428	0.188119	0.39173	1	0.000273842	0.000451469			k__Bacteria;p__Elusimicrobia;c__Elusimicrobia;o__IIb	-1.55451	0.158416	0.333805	1	3.32767e-05	8.76861e-05			k__Bacteria;p__NC10;c__12-24;o__JH-WHS47	-1.32843	0.168317	0.350495	1	1.80723e-06	1.52689e-05
k__Bacteria;p__Gemmatimonadetes;c__Gemm-5;o__	13.6693	0.00339165	0.0071467	1	0.000158292	0	2.41258e-05	7.24209e-05		k__Bacteria;p__Elusimicrobia;c__Endomicrobia;o__	-1.31484	0.188119	0.39173	1	1.74019e-05	3.82455e-05			k__Bacteria;p__OP11;c__OP11-3;o__	-1.69303	0.158416	0.333805	1	0	1.33027e-05			k__Bacteria;p__OP11;c__WCHB1-64;o__	-1.41629	0.168317	0.350495	1	1.31142e-06	2.0599e-05
k__Bacteria;p__Chloroflexi;c__Thermomicrobia;o__Ellin6537	13.5072	0.00365884	0.00766407	1	2.48089e-05	5.00473e-05	2.88026e-05	7.2966e-05		k__Bacteria;p__Actinobacteria;c__Coriobacteriia;o__Coriobacteriales	1.36766	0.188119	0.39173	1	1.21917e-05	2.83511e-06			k__Bacteria;p__Actinobacteria;c__Thermoleophilia;o__Gaiellales	-1.25535	0.178218	0.371112	1	0.00103762	0.00160582			k__Bacteria;p__Chloroflexi;c__Ktedonobacteria;Other	-1.32221	0.168317	0.350495	1	0	5.96728e-06
k__Bacteria;p__Chloroflexi;c__Ktedonobacteria;o__Elev-1554	13.0697	0.00448826	0.00934614	1	3.93944e-06	4.94258e-06	2.3047e-06	7.60538e-05		k__Bacteria;p__Lentisphaerae;c__[Lentisphaeria];o__Victivallales	-1.68235	0.188119	0.39173	1	1.62301e-06	9.58708e-06			k__Bacteria;p__Proteobacteria;c__Betaproteobacteria;o__Hydrogenophilales	-1.76615	0.178218	0.371112	1	0	2.27915e-06			k__Bacteria;p__Proteobacteria;c__Deltaproteobacteria;o__Desulfarculales	-1.51381	0.168317	0.350495	1	0	5.71723e-06
k__Bacteria;p__Chloroflexi;c__Anaerolineae;o__WCHB1-50	13.0279	0.00457674	0.00947465	1	1.80723e-06	0	5.30706e-05	2.28571e-05		k__Bacteria;p__Proteobacteria;c__Betaproteobacteria;o__A21b	-1.39349	0.19802	0.409936	1	0.000381749	0.000704184			k__Bacteria;p__Armatimonadetes;c__[Fimbriimonadia];o__[Fimbriimonadales]	-1.58477	0.188119	0.380537	1	0.000653312	0.000883612			k__Bacteria;p__Armatimonadetes;c__Chthonomonadetes;o__Chthonomonadales	1.4062	0.178218	0.362581	1	0.000809386	0.000527801
k__Bacteria;p__Tenericutes;c__Mollicutes;o__Anaeroplasmatales	12.9369	0.0047751	0.00978609	1	0.00105903	0.000231512	0.000632594	0.000785274		k__Archaea;p__Euryarchaeota;c__Thermoplasmata;o__E2	1.38085	0.207921	0.423011	1	0.00233034	0.000612929			k__Bacteria;p__Acidobacteria;c__Sva0725;o__Sva0725	-1.13724	0.188119	0.380537	1	0.000214048	0.00036609			k__Bacteria;p__Proteobacteria;c__Betaproteobacteria;o__Neisseriales	-1.37624	0.178218	0.362581	1	7.01529e-05	0.000159972
k__Bacteria;p__Proteobacteria;c__Alphaproteobacteria;o__Rhizobiales	12.9336	0.00478247	0.00978609	1	0.094599	0.0804957	0.0980157	0.0899686		k__Bacteria;p__Proteobacteria;c__Betaproteobacteria;o__MND1	-1.44095	0.207921	0.423011	1	0.000175328	0.000524605			k__Bacteria;p__Elusimicrobia;c__;o__	-1.4273	0.188119	0.380537	1	0	5.44207e-06			k__Bacteria;p__Chloroflexi;c__Chloroflexi;o__Herpetosiphonales	1.2157	0.178218	0.362581	1	2.12679e-05	0
k__Bacteria;p__Planctomycetes;c__ODP123;o__T8-B82	12.8664	0.00493467	0.0100018	1	0	0	1.12736e-05	1.89925e-05		k__Bacteria;p__Actinobacteria;Other;Other	1.26195	0.207921	0.423011	1	6.3382e-06	2.89893e-06			k__Bacteria;p__Chloroflexi;c__Ktedonobacteria;o__Elev-1554	1.18422	0.188119	0.380537	1	4.94258e-06	2.3047e-06			k__Bacteria;p__TM6;c__SJA-4;o__YJF2-48	1.51113	0.178218	0.362581	1	1.11576e-05	1.28687e-06
k__Bacteria;p__Chloroflexi;c__TK17;o__	12.8622	0.00494439	0.0100018	1	0.000136378	0.000106753	0.000151296	0.000247557		k__Bacteria;p__Fibrobacteres;c__TG3;o__TG3-1	1.16483	0.217822	0.435644	1	4.19547e-05	7.0341e-06			k__Bacteria;p__Actinobacteria;c__Actinobacteria;o__Micrococcales	-1.43451	0.188119	0.380537	1	0	1.26415e-06			k__Bacteria;p__Chloroflexi;c__Ktedonobacteria;o__Thermogemmatisporales	-1.61897	0.188119	0.376238	1	0.0017797	0.00451261
k__Bacteria;p__Proteobacteria;c__Gammaproteobacteria;o__PYR10d3	12.8018	0.00508552	0.0102288	1	0	6.5441e-07	7.63241e-06	2.02064e-06		k__Bacteria;p__Proteobacteria;c__Deltaproteobacteria;Other	1.37806	0.217822	0.435644	1	4.53731e-06	1.7032e-06			k__Archaea;p__Euryarchaeota;c__Methanomicrobia;o__Methanosarcinales	-0.733856	0.19802	0.393815	1	9.30189e-05	0.000212863			k__Bacteria;p__Cyanobacteria;c__4C0d-2;o__YS2	-1.50258	0.188119	0.376238	1	3.53998e-06	1.69016e-05
k__Bacteria;p__Proteobacteria;c__Betaproteobacteria;o__Ellin6067	12.7252	0.00527021	0.0105404	1	0.00221602	0.000290468	0.00082592	0.00122087		k__Bacteria;p__Cyanobacteria;c__Oscillatoriophycideae;o__Oscillatoriales	-1.03384	0.217822	0.435644	1	0	0.000204343			k__Bacteria;p__Bacteroidetes;c__At12OctB3;o__	-1.16824	0.19802	0.393815	1	3.81116e-05	5.83582e-05			k__Bacteria;p__OP3;c__BD4-9;o__	-1.27251	0.188119	0.376238	1	0	3.943e-05
k__Bacteria;p__Gemmatimonadetes;c__Gemmatimonadetes;o__	12.5161	0.00580897	0.0115527	1	0.00152145	0.000885819	0.00134239	0.00161438		k__Bacteria;p__Chloroflexi;c__Anaerolineae;o__envOPS12	1.34026	0.227723	0.44538	1	9.67895e-05	1.70912e-05			k__Bacteria;p__Verrucomicrobia;c__Verruco-5;o__WCHB1-41	-1.5762	0.19802	0.393815	1	0	8.36324e-06			k__Bacteria;p__Bacteroidetes;c__Flavobacteriia;o__Flavobacteriales	1.27853	0.207921	0.402207	1	0.000946106	0.00038081
k__Bacteria;p__Chloroflexi;Other;Other	12.4907	0.00587799	0.0116246	1	0	0	3.50582e-06	6.43475e-06		k__Bacteria;p__Gemmatimonadetes;c__Gemmatimonadetes;Other	-1.50682	0.227723	0.44538	1	8.64537e-06	2.84966e-05			k__Bacteria;p__Proteobacteria;c__Alphaproteobacteria;o__Sphingomonadales	1.38903	0.207921	0.411195	1	0.00343597	0.00175172			k__Bacteria;p__FCPU426;c__;o__	-1.44403	0.207921	0.402207	1	0.000589034	0.00110597
k__Bacteria;p__Actinobacteria;c__MB-A2-108;o__	12.4392	0.00602053	0.0118404	1	9.24608e-06	0	1.04202e-06	3.67743e-05		k__Bacteria;p__SBR1093;c__;o__	-1.13497	0.227723	0.44538	1	3.64295e-07	1.80882e-06			k__Archaea;p__Crenarchaeota;c__MCG;o__pGrfC26	-1.19917	0.217822	0.426016	1	0.000223288	0.00076544			k__Bacteria;p__Actinobacteria;c__MB-A2-108;o__0319-7L14	1.41303	0.207921	0.402207	1	7.9593e-05	1.58446e-05
k__Bacteria;p__Cyanobacteria;c__Chloroplast;o__Euglenozoa	12.3291	0.00633667	0.0123901	1	0	0	9.60336e-06	9.67669e-05		k__Bacteria;p__Bacteroidetes;Other;Other	-1.48292	0.227723	0.44538	1	0	1.93608e-06			k__Bacteria;p__NKB19;c__;o__	-1.69286	0.217822	0.426016	1	0	5.09276e-06			k__Bacteria;p__Firmicutes;c__Bacilli;o__Lactobacillales	-1.29333	0.207921	0.402207	1	2.02539e-05	7.77105e-05
k__Bacteria;p__Elusimicrobia;c__Endomicrobia;o__	12.3178	0.00637004	0.0123901	1	1.47213e-05	1.6219e-06	1.74019e-05	3.82455e-05		k__Bacteria;p__GOUTA4;c__;o__	1.43536	0.237624	0.459666	1	3.34592e-06	0			k__Bacteria;p__GOUTA4;c__;o__	-1.4758	0.227723	0.442933	1	0	3.34592e-06			k__Bacteria;p__Chloroflexi;c__SAR202;o__	1.43444	0.207921	0.402207	1	8.93979e-06	0
k__Bacteria;p__;c__;o__	12.2026	0.00672051	0.0130003	1	8.38778e-06	2.13675e-05	7.33513e-06	4.74382e-05		k__Bacteria;p__Tenericutes;c__Mollicutes;o__Mycoplasmatales	-1.49022	0.237624	0.459666	1	0	1.95258e-06			k__Bacteria;p__OP11;c__WCHB1-64;o__d153	-1.21135	0.237624	0.459666	1	3.09452e-06	1.19251e-05			k__Bacteria;p__Chloroflexi;c__Anaerolineae;o__SHA-20	-1.52216	0.207921	0.402207	1	0	2.9967e-06
k__Bacteria;p__Proteobacteria;c__Alphaproteobacteria;o__Ellin329	11.994	0.00740364	0.0142197	1	0.0161333	0.0139822	0.0112065	0.0164268		k__Bacteria;p__TM7;c__;o__	-1.13685	0.247525	0.471095	1	6.47624e-05	0.000300342			k__Bacteria;p__Proteobacteria;c__Alphaproteobacteria;o__Caulobacterales	-1.26792	0.247525	0.468576	1	0.00854877	0.00976557			k__Bacteria;p__Actinobacteria;c__Actinobacteria;o__Actinomycetales	1.32612	0.217822	0.416805	1	0.135598	0.113465
k__Bacteria;p__BRC1;c__PRR-11;o__	11.9819	0.00744527	0.0142197	1	4.33757e-05	2.02139e-06	2.17258e-05	8.93366e-05		k__Bacteria;p__Proteobacteria;c__;o__	-1.15304	0.247525	0.471095	1	2.23352e-05	0.000129871			k__Bacteria;p__Bacteroidetes;Other;Other	1.44949	0.247525	0.468576	1	1.48815e-06	0			k__Bacteria;p__Actinobacteria;c__Coriobacteriia;o__Coriobacteriales	-1.39543	0.217822	0.416805	1	2.18164e-06	1.21917e-05
k__Bacteria;p__Acidobacteria;c__Solibacteres;Other	11.9744	0.00747135	0.0142197	1	0	0	1.06025e-06	4.7077e-06		k__Bacteria;p__Chloroflexi;c__Anaerolineae;o__SHA-20	1.56754	0.247525	0.471095	1	2.9967e-06	0			k__Bacteria;p__Acidobacteria;c__BPC102;o__MVS-40	-0.950791	0.247525	0.468576	1	1.55589e-05	4.88697e-05			k__Bacteria;p__Planctomycetes;c__;o__	1.51493	0.227723	0.426528	1	2.06553e-05	0
k__Bacteria;p__OP11;c__OP11-3;o__	11.885	0.00778776	0.0147426	1	0	0	1.33027e-05	1.10745e-05		k__Bacteria;p__Acidobacteria;c__[Chloracidobacteria];o__11-24	-1.31371	0.257426	0.482163	1	0.000128746	0.000308678			k__Bacteria;p__Chloroflexi;c__C0119;o__	-1.10475	0.247525	0.468576	1	3.0285e-06	2.45647e-05			k__Bacteria;p__Chloroflexi;c__P2-11E;o__	1.54392	0.227723	0.426528	1	6.53959e-06	0
k__Bacteria;p__Cyanobacteria;c__Nostocophycideae;o__Stigonematales	11.8509	0.00791163	0.0148974	1	0	0.000104611	0	0		k__Bacteria;p__Proteobacteria;c__Deltaproteobacteria;o__Desulfarculales	1.55893	0.257426	0.482163	1	5.71723e-06	0			k__Bacteria;p__Planctomycetes;c__Planctomycetia;o__Gemmatales	-1.18419	0.257426	0.479625	1	0.0538443	0.0616241			k__Bacteria;p__Planctomycetes;c__C6;o__d113	1.53642	0.227723	0.426528	1	6.23331e-06	0
k__Bacteria;p__Chlorobi;c__OPB56;o__	11.6538	0.00866823	0.0162357	1	1.51626e-05	0	1.70676e-05	3.21523e-05		k__Bacteria;p__Chloroflexi;Other;Other	-1.00831	0.257426	0.482163	1	3.50582e-06	6.43475e-06			k__Bacteria;p__Planctomycetes;c__Phycisphaerae;o__ODP1230B3009	-1.62518	0.257426	0.479625	1	0	4.72533e-06			k__Bacteria;p__Planctomycetes;c__Phycisphaerae;o__ODP1230B3009	-1.53489	0.227723	0.426528	1	0	4.72533e-06
k__Bacteria;p__Chloroflexi;c__TK10;o__	11.583	0.00895707	0.0166011	1	5.51083e-05	0	0	1.0251e-05		k__Bacteria;p__Planctomycetes;c__Planctomycetia;o__Pirellulales	-0.970801	0.267327	0.492884	1	0.00936512	0.0107443			k__Bacteria;p__Chloroflexi;c__Anaerolineae;o__SHA-20	-1.6117	0.257426	0.479625	1	0	2.9967e-06			k__Bacteria;p__GOUTA4;c__;o__	-1.39381	0.237624	0.440413	1	0	3.34592e-06
k__Bacteria;p__TM7;c__TM7-3;o__I025	11.583	0.00895707	0.0166011	1	4.1791e-05	0	0	1.11111e-05		k__Bacteria;p__OP3;c__BD4-9;o__	1.18626	0.267327	0.492884	1	3.943e-05	3.50785e-06			k__Bacteria;p__Chloroflexi;c__Anaerolineae;o__Anaerolineales	-1.27056	0.267327	0.487802	1	1.79417e-05	0.000107896			k__Bacteria;p__Verrucomicrobia;c__Verruco-5;o__WCHB1-41	-1.48864	0.237624	0.440413	1	0	8.36324e-06
k__Bacteria;p__Proteobacteria;c__Gammaproteobacteria;o__Chromatiales	11.2865	0.0102735	0.0189417	1	9.20446e-05	7.37505e-06	2.74237e-05	2.28471e-05		k__Bacteria;p__SAR406;c__AB16;o__Arctic96B-7	-1.47732	0.267327	0.492884	1	0	1.90046e-06			k__Bacteria;p__Chloroflexi;c__Ktedonobacteria;o__Thermogemmatisporales	1.23315	0.267327	0.487802	1	0.00746088	0.00451261			k__Bacteria;p__Chloroflexi;c__Ktedonobacteria;o__	1.20759	0.247525	0.451669	1	0.000382554	0.000222428
k__Bacteria;p__Proteobacteria;c__Gammaproteobacteria;o__Pasteurellales	11.2534	0.0104318	0.0191339	1	1.80723e-06	0	2.41254e-05	5.40476e-06		k__Bacteria;p__Gemmatimonadetes;c__Gemmatimonadetes;o__	-1.19862	0.277228	0.500707	1	0.00134239	0.00161438			k__Bacteria;p__Cyanobacteria;c__4C0d-2;o__SM1D11	-0.971808	0.267327	0.487802	1	5.80908e-05	7.2327e-05			k__Bacteria;p__Kazan-3B-28;c__;o__	1.22557	0.247525	0.451669	1	6.01907e-05	0
k__Bacteria;p__Actinobacteria;c__OPB41;o__	11.0603	0.0114041	0.0207493	1	0	0	2.78649e-05	2.65977e-05		k__Bacteria;p__Bacteroidetes;c__Bacteroidia;o__Bacteroidales	1.36204	0.277228	0.500707	1	0.00128706	0.00032315			k__Bacteria;p__Planctomycetes;c__OM190;o__agg27	-1.81663	0.267327	0.487802	1	0	7.40071e-06			k__Bacteria;p__Planctomycetes;c__OM190;o__CL500-15	1.29232	0.247525	0.451669	1	2.05887e-05	0
k__Bacteria;p__Acidobacteria;c__[Chloracidobacteria];o__Ellin7246	11.0555	0.0114297	0.0207493	1	6.58048e-05	1.35551e-06	4.66292e-06	3.6185e-05		k__Bacteria;p__Cyanobacteria;c__4C0d-2;o__SM1D11	-1.00469	0.277228	0.500707	1	7.2327e-05	9.14986e-05			k__Archaea;p__Euryarchaeota;c__Methanomicrobia;o__Methanocellales	-0.829256	0.277228	0.493159	1	6.76061e-05	0.000151853			k__Bacteria;p__Proteobacteria;c__Alphaproteobacteria;o__	-1.06546	0.257426	0.464942	1	0.00484561	0.00616314
k__Bacteria;p__Armatimonadetes;c__Armatimonadia;o__Armatimonadales	11.0312	0.0115581	0.0208754	1	0.000201298	0.000172944	7.65111e-05	0.000127348		k__Bacteria;p__TM7;c__MJK10;o__	-1.48311	0.277228	0.500707	1	0	1.84797e-06			k__Bacteria;p__Acidobacteria;c__iii1-8;o__32-20	-1.29107	0.277228	0.493159	1	4.61476e-05	0.000124011			k__Bacteria;p__Spirochaetes;c__Spirochaetes;o__M2PT2-76	-1.28452	0.257426	0.464942	1	0	2.36221e-05
k__Bacteria;p__Chloroflexi;c__TK10;o__B07_WMSP1	11.0188	0.0116247	0.020889	1	0.00058557	0.000545745	0.000218932	0.000646539		k__Bacteria;p__Planctomycetes;c__Phycisphaerae;o__AKAU3564	-1.18264	0.287129	0.515957	1	3.63647e-05	7.57521e-05			k__Archaea;p__Euryarchaeota;c__Methanomicrobia;o__YC-E6	-1.14588	0.277228	0.493159	1	2.44787e-06	1.62682e-05			k__Bacteria;p__Proteobacteria;c__Betaproteobacteria;o__Procabacteriales	1.26647	0.267327	0.477948	1	6.32787e-05	3.20627e-05
k__Bacteria;Other;Other;Other	10.8555	0.0125337	0.0224088	1	5.54401e-05	8.3848e-05	9.64034e-05	5.49564e-05		k__Bacteria;p__Planctomycetes;c__;o__	-1.45373	0.29703	0.531053	1	0	1.311e-05			k__Bacteria;p__NKB19;c__TSBW08;o__	-1.13071	0.277228	0.493159	1	0	4.53738e-06			k__Bacteria;p__OP3;c__PBS-25;o__	-1.46195	0.267327	0.477948	1	0	1.08857e-05
k__Bacteria;p__Fibrobacteres;c__TG3;o__TG3-1	10.6814	0.0135794	0.0241562	1	0	2.20308e-05	4.19547e-05	7.0341e-06		k__Bacteria;p__Planctomycetes;c__Phycisphaerae;o__ODP1230B3009	1.24109	0.306931	0.543267	1	4.72533e-06	8.69509e-07			k__Bacteria;p__Proteobacteria;c__Gammaproteobacteria;o__Enterobacteriales	1.15222	0.277228	0.493159	1	0.000197977	9.20001e-05			k__Bacteria;p__Proteobacteria;c__Gammaproteobacteria;o__	-1.27392	0.277228	0.490693	1	0.00075823	0.00102118
k__Bacteria;p__Actinobacteria;c__Actinobacteria;o__Actinomycetales	10.5268	0.0145802	0.025807	1	0.135598	0.0921637	0.113465	0.10093		k__Bacteria;p__Armatimonadetes;c__SHA-37;o__	-1.17858	0.306931	0.543267	1	1.82148e-06	1.19898e-05			k__Bacteria;p__SC4;c__;o__	-1.52342	0.287129	0.508218	1	0	3.5171e-06			k__Bacteria;p__Proteobacteria;c__Gammaproteobacteria;o__Enterobacteriales	1.17185	0.277228	0.490693	1	0.000256971	9.20001e-05
k__Bacteria;p__Firmicutes;c__Bacilli;o__Turicibacterales	10.4858	0.0148576	0.026167	1	4.91845e-05	1.59453e-06	5.65668e-06	3.76804e-05		k__Bacteria;p__Acidobacteria;c__TM1;o__	-1.16552	0.316832	0.552505	1	0.00129642	0.00171165			k__Bacteria;p__Planctomycetes;c__Phycisphaerae;o__WD2101	1.13731	0.29703	0.520537	1	0.0465145	0.0382892			k__Bacteria;p__Planctomycetes;c__Phycisphaerae;o__Pla1	0.869151	0.287129	0.503186	1	4.26818e-05	2.03649e-05
k__Bacteria;p__AD3;c__ABS-6;o__	10.2816	0.016318	0.0285969	1	0.000561651	0.00166846	0.00101251	0.00105082		k__Bacteria;p__OD1;c__ABY1;o__	1.18562	0.316832	0.552505	1	4.38693e-05	1.60733e-05			k__Bacteria;p__Proteobacteria;c__Alphaproteobacteria;o__Rhodobacterales	-1.06482	0.29703	0.520537	1	9.81984e-06	1.99084e-05			k__Bacteria;p__Elusimicrobia;c__;o__	-1.348	0.287129	0.503186	1	0	5.44207e-06
k__Bacteria;p__Chloroflexi;c__Ktedonobacteria;Other	9.9868	0.0186787	0.0325727	1	0	2.08638e-05	5.96728e-06	6.58129e-06		k__Bacteria;p__Chlorobi;c__OPB56;o__	-1.01536	0.316832	0.552505	1	1.70676e-05	3.21523e-05			k__Bacteria;p__WPS-2;c__;o__	1.11252	0.306931	0.535239	1	0.00696027	0.00597153			k__Bacteria;p__OP3;c__koll11;o__GIF10	1.30433	0.29703	0.51292	1	6.91484e-06	8.94423e-07
k__Archaea;p__Euryarchaeota;c__Methanomicrobia;o__Methanomicrobiales	9.73483	0.02096	0.0363718	1	0	0	8.18309e-05	9.21095e-06		k__Bacteria;p__Proteobacteria;c__Alphaproteobacteria;o__Sphingomonadales	-1.03502	0.326733	0.566977	1	0.00175172	0.00299347			k__Bacteria;p__Chlorobi;c__;o__	-0.948244	0.316832	0.544458	1	0.000271648	0.000371926			k__Bacteria;p__Cyanobacteria;c__;o__	1.22654	0.29703	0.51292	1	5.00965e-06	7.24314e-07
k__Bacteria;p__Cyanobacteria;c__4C0d-2;o__MLE1-12	9.55583	0.0227448	0.0392764	1	0.00147898	0.00148654	0.00222649	0.00217002		k__Bacteria;p__Proteobacteria;c__Gammaproteobacteria;o__Pseudomonadales	-1.09446	0.336634	0.572925	1	0.000100508	0.000176626			k__Bacteria;p__Chloroflexi;c__Anaerolineae;o__SBR1031	-0.902925	0.316832	0.544458	1	0.000131495	0.000250054			k__Bacteria;p__Acidobacteria;c__BPC102;o__MVS-40	-1.33645	0.29703	0.51292	1	3.61446e-06	4.88697e-05
k__Bacteria;p__Proteobacteria;c__TA18;o__CV90	9.23409	0.0263351	0.0452555	1	3.09907e-06	0	6.08121e-06	1.14488e-05		k__Archaea;p__Euryarchaeota;c__Methanomicrobia;o__Methanomicrobiales	1.0573	0.336634	0.572925	1	8.18309e-05	9.21095e-06			k__Bacteria;p__Cyanobacteria;c__Chloroplast;o__Cryptophyta	-1.36189	0.316832	0.544458	1	0	1.64669e-06			k__Bacteria;p__Chlamydiae;c__Chlamydiia;o__	-0.933761	0.306931	0.517397	1	0.000167995	0.000232773
k__Bacteria;p__OP11;c__;o__	9.07028	0.028371	0.0485185	1	1.76535e-05	0	0	1.30438e-05		k__Bacteria;p__Spirochaetes;c__Spirochaetes;o__M2PT2-76	1.04781	0.336634	0.572925	1	2.36221e-05	4.38481e-06			k__Bacteria;p__OP3;c__PBS-25;o__	-1.54794	0.326733	0.553413	1	0	1.08857e-05			k__Bacteria;p__BRC1;c__PRR-11;o__	1.0973	0.306931	0.517397	1	4.33757e-05	2.17258e-05
k__Bacteria;p__TM7;c__TM7-3;o__	9.02319	0.0289842	0.0493289	1	0.00093645	0.000231344	0.000201722	0.000240259		k__Bacteria;p__Chlorobi;c__BSV26;o__A89	0.904258	0.336634	0.572925	1	2.037e-05	8.73762e-06			k__Bacteria;p__GN02;c__3BR-5F;o__	-1.15897	0.326733	0.553413	1	6.18904e-07	2.3047e-06			k__Bacteria;p__Spirochaetes;c__[Leptospirae];o__[Leptospirales]	-1.01237	0.306931	0.517397	1	1.80723e-06	5.23429e-06
k__Bacteria;p__Acidobacteria;c__BPC102;o__MVS-40	8.96847	0.0297131	0.0503274	1	3.61446e-06	1.55589e-05	4.88697e-05	5.40176e-05		k__Bacteria;p__Proteobacteria;c__Betaproteobacteria;o__Methylophilales	0.803627	0.346535	0.586953	1	5.0793e-05	3.17903e-05			k__Bacteria;p__Planctomycetes;c__Pla4;o__	1.18729	0.326733	0.553413	1	6.19639e-06	1.85933e-06			k__Archaea;p__Euryarchaeota;c__Methanomicrobia;o__Methanomicrobiales	-1.16464	0.306931	0.517397	1	0	8.18309e-05
k__Bacteria;p__Chloroflexi;c__Thermomicrobia;o__AKYG1722	8.9165	0.0304219	0.0512827	1	5.07795e-05	0	0	8.50186e-06		k__Bacteria;p__OD1;c__ZB2;o__	-0.944033	0.356436	0.598001	1	0.00247705	0.00324098			k__Bacteria;p__Cyanobacteria;c__Chloroplast;o__Streptophyta	1.20166	0.336634	0.562115	1	0.00171846	0.000724643			k__Bacteria;p__NKB19;c__;o__	-1.59881	0.306931	0.517397	1	0	5.09276e-06
k__Bacteria;p__WPS-2;c__;o__	8.84893	0.0313684	0.0526276	1	0.00406112	0.00696027	0.00597153	0.00634298		k__Bacteria;p__Chloroflexi;c__Anaerolineae;o__Anaerolineales	-0.854573	0.356436	0.598001	1	0.000107896	0.000209398			k__Bacteria;p__Planctomycetes;c__Planctomycetia;o__Planctomycetales	-1.0219	0.336634	0.562115	1	0.00782922	0.00969767			k__Bacteria;p__TM7;c__TM7-3;o__CW040	-0.998339	0.336634	0.559476	1	6.54492e-06	1.80068e-05
k__Bacteria;p__Acidobacteria;c__[Chloracidobacteria];o__DS-100	8.81954	0.031789	0.0527226	1	0.000119286	0	0	1.83813e-05		k__Bacteria;p__Spirochaetes;c__Spirochaetes;o__Spirochaetales	1.38616	0.366337	0.611713	1	0.000909436	0.000175832			k__Bacteria;p__Verrucomicrobia;c__;o__	0.901123	0.336634	0.562115	1	3.01858e-06	1.46361e-06			k__Bacteria;p__Proteobacteria;c__Betaproteobacteria;o__Thiobacterales	-1.02249	0.336634	0.559476	1	1.73275e-06	4.40674e-06
k__Bacteria;p__Planctomycetes;c__Phycisphaerae;o__Pla1	8.76909	0.0325238	0.0527226	1	4.26818e-05	0	2.03649e-05	2.69116e-05		k__Bacteria;p__Actinobacteria;c__Actinobacteria;o__Actinomycetales	1.11008	0.376238	0.622374	1	0.113465	0.10093			k__Bacteria;p__Chloroflexi;c__Anaerolineae;o__H39	-1.15603	0.346535	0.575931	1	2.39597e-05	8.36487e-05			k__Bacteria;p__Acidobacteria;c__OS-K;o__	-1.17786	0.336634	0.559476	1	0	3.71556e-06
k__Bacteria;p__Chloroflexi;c__Anaerolineae;o__SHA-20	8.76535	0.032579	0.0527226	1	0	0	2.9967e-06	0		k__Bacteria;p__Planctomycetes;c__Planctomycetia;o__Planctomycetales	0.985644	0.376238	0.622374	1	0.00969767	0.00803267			k__Bacteria;p__;c__;o__	1.16079	0.356436	0.581466	1	2.13675e-05	7.33513e-06			k__Bacteria;p__Chloroflexi;c__;o__	1.26982	0.346535	0.570573	1	1.44913e-05	2.24633e-06
k__Bacteria;p__Deferribacteres;c__Deferribacteres;o__Deferribacterales	8.76535	0.032579	0.0527226	1	0	1.37275e-05	0	0		k__Bacteria;p__Gemmatimonadetes;c__Gemmatimonadetes;o__KD8-87	1.10579	0.386139	0.635782	1	0.00045409	0.000285143			k__Bacteria;p__Chloroflexi;c__TK17;o__	-0.91387	0.356436	0.581466	1	0.000106753	0.000151296			k__Bacteria;p__TM7;c__TM7-3;o__Blgi18	-1.18688	0.346535	0.570573	1	2.77574e-06	1.51449e-05
k__Bacteria;p__GOUTA4;c__;o__	8.76535	0.032579	0.0527226	1	0	0	3.34592e-06	0		k__Bacteria;p__Cyanobacteria;c__Chloroplast;o__Euglenozoa	-1.03239	0.405941	0.665292	1	9.60336e-06	9.67669e-05			k__Bacteria;p__Actinobacteria;c__Thermoleophilia;o__	-1.29294	0.356436	0.581466	1	0	1.42455e-06			k__Bacteria;p__OD1;c__Mb-NB09;o__	-1.09771	0.356436	0.584158	1	1.72336e-05	4.94095e-05
k__Bacteria;p__Proteobacteria;c__Deltaproteobacteria;o__Desulfarculales	8.76535	0.032579	0.0527226	1	0	0	5.71723e-06	0		k__Bacteria;p__Elusimicrobia;c__Elusimicrobia;o__MVP-88	1.03723	0.415842	0.675266	1	1.79817e-05	3.8812e-06			k__Bacteria;p__Chloroflexi;c__Thermomicrobia;o__Ellin6537	0.763648	0.356436	0.581466	1	5.00473e-05	2.88026e-05			k__Bacteria;p__Proteobacteria;c__Deltaproteobacteria;o__BPC076	0.839381	0.366337	0.597618	1	3.98887e-06	1.45718e-06
k__Bacteria;p__Verrucomicrobia;c__Verruco-5;o__WCHB1-41	8.76535	0.032579	0.0527226	1	0	0	8.36324e-06	0		k__Bacteria;p__Chloroflexi;c__Gitt-GS-136;o__	-1.02822	0.415842	0.675266	1	0	8.33804e-07			k__Bacteria;p__Verrucomicrobia;c__Opitutae;o__Opitutales	-1.00255	0.366337	0.592161	1	0.00217801	0.00287081			k__Bacteria;p__Acidobacteria;c__[Chloracidobacteria];o__11-24	1.16096	0.376238	0.608165	1	0.000236464	0.000128746
k__Bacteria;p__Cyanobacteria;c__Chloroplast;o__Stramenopiles	8.76281	0.0326165	0.0527226	1	0.000154596	0.000277126	0.000188671	0.00106346		k__Bacteria;p__Verrucomicrobia;c__[Methylacidiphilae];o__Methylacidiphilales	0.835353	0.425743	0.678887	1	0.00145178	0.00115116			k__Bacteria;p__OD1;c__SM2F11;o__	-1.0118	0.366337	0.592161	1	0.000212976	0.000401622			k__Bacteria;p__Proteobacteria;c__Deltaproteobacteria;o__PB19	1.05902	0.376238	0.608165	1	1.23281e-05	0
k__Bacteria;p__OP3;c__koll11;o__	8.6826	0.0338225	0.0544235	1	2.82965e-05	0	2.13574e-05	1.07464e-05		k__Bacteria;p__Planctomycetes;c__vadinHA49;o__DH61	0.711496	0.425743	0.678887	1	0.000117819	9.30861e-05			k__Bacteria;p__Acidobacteria;Other;Other	-0.929378	0.376238	0.599946	1	0.000114696	0.000143649			k__Bacteria;p__Proteobacteria;c__Deltaproteobacteria;o__Myxococcales	0.90241	0.386139	0.621332	1	0.0135061	0.0115385
k__Bacteria;p__Spirochaetes;c__[Leptospirae];o__[Leptospirales]	8.61929	0.0348052	0.0557513	1	1.80723e-06	0	5.23429e-06	0		k__Bacteria;p__Proteobacteria;c__Deltaproteobacteria;o__Desulfovibrionales	0.754987	0.425743	0.678887	1	0.00010628	6.87028e-05			k__Bacteria;p__Firmicutes;c__Bacilli;o__Bacillales	0.959879	0.376238	0.599946	1	0.00122036	0.000863711			k__Bacteria;p__Elusimicrobia;c__Elusimicrobia;o__FAC88	-0.733366	0.405941	0.641531	1	0.000894761	0.00115404
k__Bacteria;p__OP3;c__BD4-9;o__	8.56885	0.035608	0.0565257	1	0	0	3.943e-05	3.50785e-06		k__Bacteria;p__OP3;c__koll11;o__	0.885114	0.425743	0.678887	1	2.13574e-05	1.07464e-05			k__Bacteria;p__Proteobacteria;c__Deltaproteobacteria;o__Spirobacillales	-0.94549	0.376238	0.599946	1	0.000100314	0.000135391			k__Bacteria;p__Acidobacteria;c__RB25;o__	1.05902	0.405941	0.641531	1	1.31142e-06	0
k__Bacteria;p__Spirochaetes;c__Spirochaetes;o__M2PT2-76	8.56885	0.035608	0.0565257	1	0	0	2.36221e-05	4.38481e-06		k__Bacteria;p__Proteobacteria;c__TA18;o__PHOS-HD29	-0.807085	0.435644	0.688472	1	1.63765e-05	2.45008e-05			k__Bacteria;p__AD3;c__ABS-6;o__	0.784659	0.386139	0.610237	1	0.00166846	0.00101251			k__Bacteria;p__Actinobacteria;c__Thermoleophilia;o__	-1.22111	0.405941	0.641531	1	0	1.42455e-06
k__Bacteria;p__Chloroflexi;c__TK17;o__mle1-48	8.53776	0.0361118	0.0570696	1	6.68523e-05	6.18904e-07	1.2388e-05	1.18679e-05		k__Bacteria;p__Proteobacteria;c__TA18;o__CV90	-0.86827	0.435644	0.688472	1	6.08121e-06	1.14488e-05			k__Bacteria;p__Acidobacteria;c__Acidobacteriia;o__Acidobacteriales	-0.829138	0.386139	0.610237	1	0.0821367	0.0874477			k__Bacteria;p__Verrucomicrobia;c__;o__	-1.37091	0.405941	0.641531	1	0	1.46361e-06
k__Bacteria;p__Acidobacteria;c__PAUC37f;o__	8.49229	0.0368613	0.0579951	1	2.77574e-06	0	5.28331e-06	0		k__Bacteria;p__Proteobacteria;c__Gammaproteobacteria;o__Methylococcales	0.984592	0.445545	0.694814	1	7.67558e-05	1.69577e-05			k__Bacteria;p__AC1;c__;o__	-1.35024	0.405941	0.63868	1	0	3.07282e-06			k__Bacteria;p__AC1;c__HDBW-WB69;o__	-1.3487	0.415842	0.654257	1	0	8.94423e-07
k__Bacteria;p__Proteobacteria;c__Epsilonproteobacteria;o__Campylobacterales	8.46627	0.037297	0.0584209	1	0.000274217	0.000246931	6.81042e-07	5.90149e-05		k__Bacteria;p__Proteobacteria;c__Gammaproteobacteria;o__Thiotrichales	-0.868184	0.445545	0.694814	1	5.41132e-05	8.10166e-05			k__Archaea;p__Euryarchaeota;c__Halobacteria;o__Halobacteriales	1.45518	0.415842	0.651362	1	1.6329e-06	0			k__Bacteria;p__Nitrospirae;c__Nitrospira;o__Nitrospirales	-1.10099	0.425743	0.661021	1	0.000265885	0.000875911
k__Bacteria;p__WS2;c__SHA-109;o__	8.33547	0.0395643	0.0616994	1	3.23906e-05	0	0	1.2616e-05		k__Bacteria;p__Armatimonadetes;c__SJA-176;o__RB046	-1.02177	0.445545	0.694814	1	4.21718e-05	8.04836e-05			k__Bacteria;p__OD1;c__ZB2;o__	-0.743108	0.425743	0.663933	1	0.00194474	0.00247705			k__Bacteria;p__WS3;c__PRR-12;o__Sediment-1	1.00112	0.425743	0.661021	1	6.19617e-05	1.27362e-05
k__Bacteria;p__Fibrobacteres;c__Fibrobacteria;o__258ds10	8.18539	0.0423316	0.0657254	1	5.34089e-05	3.90419e-06	3.72096e-05	1.88907e-05		k__Archaea;p__Crenarchaeota;c__MCG;o__pGrfC26	1.00782	0.455446	0.70099	1	0.00076544	0.000325107			k__Bacteria;p__Proteobacteria;c__Alphaproteobacteria;o__BD7-3	-0.839154	0.445545	0.688746	1	8.33952e-05	0.000101646			k__Bacteria;p__Chloroflexi;c__Anaerolineae;o__	1.05902	0.425743	0.661021	1	2.77574e-06	0
k__Bacteria;p__Lentisphaerae;c__[Lentisphaeria];o__Victivallales	8.16813	0.0426618	0.0659488	1	0	0	1.62301e-06	9.58708e-06		k__Bacteria;p__WS3;c__PRR-12;o__Sediment-1	-0.951885	0.455446	0.70099	1	1.27362e-05	2.78015e-05			k__Bacteria;p__Acidobacteria;c__OS-K;o__	-1.24714	0.445545	0.688746	1	0	3.71556e-06			k__Bacteria;p__Tenericutes;c__Mollicutes;o__Anaeroplasmatales	0.814935	0.435644	0.664732	1	0.00105903	0.000632594
k__Bacteria;p__Proteobacteria;c__Betaproteobacteria;o__Nitrosomonadales	8.10723	0.0438467	0.0674858	1	8.29988e-05	0	1.08921e-05	1.64574e-05		k__Bacteria;p__AC1;c__;o__	1.31324	0.455446	0.70099	1	3.07282e-06	0			k__Bacteria;p__Planctomycetes;c__vadinHA49;o__DH61	-0.632472	0.455446	0.689007	1	9.80549e-05	0.000117819			k__Bacteria;p__OD1;c__SM2F11;o__	0.824492	0.435644	0.664732	1	0.000599971	0.000401622
k__Bacteria;p__Chloroflexi;c__Anaerolineae;o__H39	7.88749	0.0483951	0.0741639	1	7.82874e-05	2.39597e-05	8.36487e-05	8.59512e-05		k__Bacteria;p__SC4;c__;o__	1.02803	0.465347	0.713128	1	3.5171e-06	9.12033e-07			k__Bacteria;Other;Other;Other	-0.733255	0.455446	0.689007	1	8.3848e-05	9.64034e-05			k__Bacteria;p__Proteobacteria;c__Betaproteobacteria;o__Gallionellales	0.993806	0.435644	0.664732	1	7.10451e-05	3.27075e-05
k__Bacteria;p__NKB19;c__;o__	7.80004	0.0503302	0.076797	1	0	0	5.09276e-06	9.91298e-06		k__Bacteria;p__Planctomycetes;c__Planctomycetia;Other	1.38919	0.475248	0.72205	1	1.26497e-06	0			k__Bacteria;p__Chloroflexi;c__Anaerolineae;o__GCA004	-1.14123	0.455446	0.689007	1	0	5.83416e-06			k__Bacteria;p__Lentisphaerae;c__[Lentisphaeria];o__Victivallales	-1.2904	0.435644	0.664732	1	0	1.62301e-06
k__Bacteria;p__Chlamydiae;c__Chlamydiia;o__	7.78409	0.0506911	0.0770157	1	0.000167995	0.000138473	0.000232773	0.000200823		k__Bacteria;p__AC1;c__HDBW-WB69;o__	1.38891	0.475248	0.72205	1	8.94423e-07	0			k__Bacteria;p__Firmicutes;Other;Other	1.3372	0.455446	0.689007	1	2.29483e-06	0			k__Bacteria;p__Cyanobacteria;c__Chloroplast;o__Streptophyta	0.73661	0.445545	0.671161	1	0.0010572	0.000724643
k__Bacteria;p__OP3;c__PBS-25;o__	7.69395	0.052779	0.0798452	1	0	0	1.08857e-05	8.0919e-06		k__Bacteria;p__Proteobacteria;c__Gammaproteobacteria;o__Pasteurellales	1.03066	0.485149	0.730198	1	2.41254e-05	5.40476e-06			k__Archaea;p__[Parvarchaeota];c__[Parvarchaea];o__WCHD3-30	-1.19037	0.455446	0.689007	1	0	5.68816e-06			k__Bacteria;p__Chloroflexi;c__Anaerolineae;o__Ardenscatenales	1.05902	0.445545	0.671161	1	3.45756e-06	0
k__Bacteria;p__Chlorobi;c__SJA-28;o__	7.66577	0.0534486	0.0805141	1	2.88487e-05	0	1.69136e-05	1.36245e-05		k__Bacteria;p__Chloroflexi;c__Anaerolineae;o__	-1.02822	0.485149	0.730198	1	0	5.40476e-06			k__Bacteria;p__Fibrobacteres;c__TG3;o__TG3-1	-0.547211	0.465347	0.70099	1	2.20308e-05	4.19547e-05			k__Bacteria;p__Cyanobacteria;c__Chloroplast;o__Cryptophyta	-1.28623	0.445545	0.671161	1	0	1.64669e-06
k__Bacteria;p__Proteobacteria;c__Betaproteobacteria;o__Methylophilales	7.6465	0.0539113	0.0808669	1	2.88257e-05	5.20445e-06	5.0793e-05	3.17903e-05		k__Bacteria;p__Nitrospirae;c__Nitrospira;o__Nitrospirales	-0.65146	0.49505	0.730198	1	0.000875911	0.00142095			k__Bacteria;p__Gemmatimonadetes;c__Gemmatimonadetes;Other	0.762302	0.475248	0.709863	1	1.60901e-05	8.64537e-06			k__Bacteria;p__Acidobacteria;c__Acidobacteriia;o__Acidobacteriales	-0.84193	0.455446	0.671782	1	0.0786638	0.0874477
k__Bacteria;p__GN02;c__GKS2-174;o__	7.62091	0.0545319	0.0814526	1	8.39168e-05	1.95199e-06	2.57927e-06	3.54665e-05		k__Bacteria;p__Proteobacteria;c__Betaproteobacteria;o__Ellin6067	-0.7639	0.49505	0.730198	1	0.00082592	0.00122087			k__Bacteria;p__Planctomycetes;c__C6;o__MVS-107	-1.38242	0.475248	0.709863	1	0	2.36091e-06			k__Bacteria;p__Chloroflexi;c__Ktedonobacteria;o__JG30-KF-AS9	-0.983785	0.455446	0.671782	1	0.000195923	0.000310158
k__Bacteria;p__Planctomycetes;c__Phycisphaerae;o__MSBL9	7.55618	0.0561323	0.0834909	1	0	0	5.65062e-06	6.43707e-06		k__Bacteria;p__Elusimicrobia;c__Elusimicrobia;o__Elusimicrobiales	0.771814	0.49505	0.730198	1	0.000623176	0.000502314			k__Bacteria;p__AC1;c__HDBW-WB69;o__	-1.42804	0.485149	0.718588	1	0	8.94423e-07			k__Bacteria;p__Proteobacteria;c__Gammaproteobacteria;Other	-0.916105	0.455446	0.671782	1	4.81705e-05	6.53737e-05
k__Bacteria;p__WS6;c__B142;o__	7.32024	0.0623617	0.0923684	1	1.11305e-05	0	1.2152e-05	1.14182e-05		k__Bacteria;p__Fibrobacteres;c__Fibrobacteria;o__258ds10	0.941803	0.49505	0.730198	1	3.72096e-05	1.88907e-05			k__Bacteria;p__Firmicutes;c__Clostridia;o__Clostridiales	1.08937	0.485149	0.718588	1	0.00178214	0.000331751			k__Bacteria;p__Actinobacteria;c__Actinobacteria;o__Micrococcales	-1.35481	0.455446	0.671782	1	0	1.26415e-06
k__Bacteria;p__Proteobacteria;c__;o__	7.21316	0.0654052	0.0964727	1	1.78796e-05	2.70078e-06	2.23352e-05	0.000129871		k__Bacteria;p__Actinobacteria;c__Actinobacteria;o__Micrococcales	1.3952	0.49505	0.730198	1	1.26415e-06	0			k__Bacteria;p__Cyanobacteria;c__Oscillatoriophycideae;o__Oscillatoriales	1.03121	0.49505	0.724163	1	2.77332e-05	0			k__Bacteria;p__Chloroflexi;c__Anaerolineae;o__GCA004	-1.07783	0.455446	0.671782	1	0	5.83416e-06
k__Bacteria;p__Gemmatimonadetes;c__Gemm-2;o__	7.03297	0.0708543	0.103646	1	2.16434e-05	0	0	6.34032e-06		k__Bacteria;p__Bacteroidetes;c__Cytophagia;o__Cytophagales	-0.670875	0.50495	0.738647	1	0.000988354	0.00143472			k__Bacteria;p__Firmicutes;c__Bacilli;o__Gemellales	1.21246	0.49505	0.724163	1	3.30414e-06	0			k__Bacteria;p__Proteobacteria;c__Betaproteobacteria;o__A21b	-0.906642	0.465347	0.680714	1	0.000238378	0.000381749
k__Bacteria;p__Gemmatimonadetes;c__Gemmatimonadetes;o__C114	7.03297	0.0708543	0.103646	1	8.62028e-05	0	0	2.6798e-05		k__Bacteria;p__Proteobacteria;c__Deltaproteobacteria;o__PB19	-1.02822	0.50495	0.738647	1	0	1.58233e-06			k__Bacteria;p__Proteobacteria;c__Gammaproteobacteria;o__Alteromonadales	1.02029	0.49505	0.724163	1	4.24204e-05	0			k__Bacteria;p__AC1;c__;o__	-1.27523	0.465347	0.680714	1	0	3.07282e-06
k__Bacteria;p__NC10;c__12-24;o__JH-WHS47	6.77796	0.0793218	0.115555	1	1.80723e-06	0	1.52689e-05	1.88879e-05		k__Bacteria;p__Acidobacteria;c__DA052;o__Ellin6513	0.595122	0.514851	0.74305	1	0.0606927	0.0564178			k__Bacteria;p__Chloroflexi;c__Thermomicrobia;o__JG30-KF-CM45	-1.24402	0.50495	0.735607	1	0	2.76089e-06			k__Archaea;p__Euryarchaeota;c__Methanobacteria;o__Methanobacteriales	-0.889256	0.475248	0.692336	1	3.41686e-05	0.000132032
k__Archaea;p__Euryarchaeota;c__Methanomicrobia;o__YC-E6	6.6068	0.0855443	0.124109	1	7.22892e-06	2.44787e-06	1.62682e-05	1.89539e-05		k__Bacteria;p__Planctomycetes;c__Phycisphaerae;o__mle1-8	0.925412	0.514851	0.74305	1	3.74568e-05	1.45689e-05			k__Bacteria;p__Chloroflexi;c__Chloroflexi;o__AKIW781	-0.71909	0.514851	0.743908	1	2.35074e-06	6.84142e-06			k__Bacteria;p__AD3;c__ABS-6;o__	-0.738035	0.485149	0.698141	1	0.000561651	0.00101251
k__Bacteria;p__Chlorobi;c__BSV26;o__A89	6.58347	0.0864281	0.12488	1	1.80723e-06	2.85808e-06	2.037e-05	8.73762e-06		k__Archaea;p__Crenarchaeota;c__Thaumarchaeota;o__Cenarchaeales	-0.760198	0.514851	0.74305	1	1.8884e-05	3.77132e-05			k__Bacteria;p__Proteobacteria;c__Deltaproteobacteria;o__MBNT15	-1.40159	0.514851	0.743908	1	0	2.88173e-06			k__Bacteria;p__TM7;c__TM7-3;o__EW055	0.588199	0.485149	0.698141	1	0.000501025	0.000373648
k__Bacteria;p__TM6;c__SJA-4;o__YJF2-48	6.56984	0.0869485	0.125121	1	1.11576e-05	0	1.28687e-06	6.91618e-06		k__Bacteria;p__Planctomycetes;c__ODP123;o__T8-B82	-0.70725	0.524752	0.74305	1	1.12736e-05	1.89925e-05			k__Bacteria;p__Proteobacteria;c__Alphaproteobacteria;o__Rickettsiales	0.732212	0.534653	0.769379	1	0.000707686	0.000528059			k__Bacteria;p__Proteobacteria;c__TA18;o__CV90	-0.778906	0.485149	0.698141	1	3.09907e-06	6.08121e-06
k__Bacteria;p__Proteobacteria;c__Betaproteobacteria;o__Gallionellales	6.54346	0.0879644	0.12607	1	7.10451e-05	4.22784e-06	3.27075e-05	3.75268e-05		k__Bacteria;p__TM7;Other;Other	-1.02822	0.524752	0.74305	1	0	2.68996e-05			k__Bacteria;p__Lentisphaerae;c__[Lentisphaeria];o__Victivallales	-1.36631	0.544554	0.774186	1	0	1.62301e-06			k__Bacteria;p__Chloroflexi;c__Ktedonobacteria;o__Ktedonobacterales	-0.936407	0.50495	0.71501	1	0.00227354	0.00515423
k__Bacteria;p__Chloroflexi;c__Thermomicrobia;o__	6.49283	0.0899457	0.127875	1	2.31626e-05	0	0	1.63046e-06		k__Bacteria;p__Actinobacteria;c__Rubrobacteria;o__Rubrobacterales	-1.02822	0.524752	0.74305	1	0	1.66761e-06			k__Bacteria;p__Planctomycetes;c__Phycisphaerae;o__SHUX583	-1.36631	0.544554	0.774186	1	0	1.62301e-06			k__Bacteria;p__[Thermi];c__Deinococci;o__Deinococcales	1.05902	0.50495	0.71501	1	3.08203e-06	0
k__Bacteria;p__SAR406;c__AB16;o__Arctic96B-7	6.49283	0.0899457	0.127875	1	1.09199e-05	0	0	1.90046e-06		k__Bacteria;p__Planctomycetes;c__C6;o__d113	-1.02822	0.524752	0.74305	1	0	8.33804e-07			k__Bacteria;p__OP3;c__koll11;o__GIF10	-1.42804	0.544554	0.774186	1	0	8.94423e-07			k__Bacteria;p__Chloroflexi;c__Gitt-GS-136;o__	1.05902	0.50495	0.71501	1	2.77574e-06	0
k__Bacteria;p__Cyanobacteria;c__Chloroplast;o__	6.19599	0.102455	0.143925	1	0	0	0	4.82016e-06		k__Bacteria;p__Chloroflexi;c__Anaerolineae;o__Ardenscatenales	-1.02822	0.524752	0.74305	1	0	7.91164e-07			k__Bacteria;p__Gemmatimonadetes;c__Gemmatimonadetes;o__Ellin5290	-0.727555	0.554455	0.781981	1	9.97265e-05	0.000151794			k__Bacteria;p__Proteobacteria;c__Deltaproteobacteria;o__MBNT15	-1.32372	0.50495	0.71501	1	0	2.88173e-06
k__Bacteria;p__TM7;c__MJK10;o__	6.19599	0.102455	0.143925	1	0	0	0	1.84797e-06		k__Bacteria;p__Acidobacteria;c__OS-K;o__	1.21297	0.534653	0.750087	1	3.71556e-06	0			k__Bacteria;p__TM6;c__SJA-4;o__YJF2-48	-1.44118	0.554455	0.781981	1	0	1.28687e-06			k__Bacteria;p__Proteobacteria;c__Betaproteobacteria;o__Methylophilales	-0.845204	0.514851	0.723244	1	2.88257e-05	5.0793e-05
k__Bacteria;p__Tenericutes;c__Mollicutes;o__Mycoplasmatales	6.19599	0.102455	0.143925	1	0	0	0	1.95258e-06		k__Archaea;p__Euryarchaeota;c__Methanomicrobia;o__Methanocellales	-0.601571	0.544554	0.750087	1	0.000151853	0.000222487			k__Bacteria;p__Acidobacteria;c__[Chloracidobacteria];o__Ellin7246	-0.990693	0.564356	0.789653	1	1.35551e-06	4.66292e-06			k__Bacteria;p__OP11;c__;o__	1.05902	0.514851	0.723244	1	1.76535e-05	0
k__Bacteria;p__TM7;c__TM7-3;o__Blgi18	6.15731	0.104203	0.145801	1	2.77574e-06	0	1.51449e-05	1.36477e-06		k__Bacteria;p__Chloroflexi;c__Anaerolineae;o__WCHB1-50	0.77792	0.544554	0.750087	1	5.30706e-05	2.28571e-05			k__Bacteria;p__Verrucomicrobia;c__Verruco-5;o__LD1-PB3	-1.28289	0.564356	0.789653	1	0	4.22279e-06			k__Bacteria;p__Gemmatimonadetes;c__Gemmatimonadetes;o__	0.720884	0.524752	0.731348	1	0.00152145	0.00134239
k__Bacteria;p__Planctomycetes;c__Phycisphaerae;o__ODP1230B3009	6.0623	0.108618	0.151381	1	0	0	4.72533e-06	8.69509e-07		k__Bacteria;p__Verrucomicrobia;c__Verruco-5;o__LD1-PB3	1.24773	0.544554	0.750087	1	4.22279e-06	0			k__Bacteria;p__Tenericutes;c__Mollicutes;o__	-0.727105	0.574257	0.800343	1	4.22216e-06	1.22959e-05			k__Bacteria;p__Planctomycetes;c__Pla4;o__	0.966586	0.524752	0.731348	1	5.39857e-06	1.85933e-06
k__Bacteria;p__Kazan-3B-28;c__;o__	5.98528	0.112328	0.155412	1	6.01907e-05	0	0	1.52733e-05		k__Bacteria;p__Planctomycetes;c__Phycisphaerae;o__SHUX583	1.32887	0.544554	0.750087	1	1.62301e-06	0			k__Bacteria;p__Proteobacteria;c__Gammaproteobacteria;o__Xanthomonadales	0.584017	0.594059	0.824694	1	0.0341242	0.0318092			k__Bacteria;p__Bacteroidetes;c__VC2_1_Bac22;o__	1.05902	0.534653	0.742225	1	2.77574e-06	0
k__Bacteria;p__Bacteroidetes;c__Cytophagia;o__Cytophagales	5.98405	0.112389	0.155412	1	0.00279244	0.000956635	0.000988354	0.00143472		k__Bacteria;p__WS5;c__;o__	-1.02822	0.544554	0.750087	1	0	1.75392e-06			k__Bacteria;p__Gemmatimonadetes;c__Gemmatimonadetes;o__Gemmatimonadales	0.834285	0.60396	0.835164	1	8.57948e-05	4.45181e-05			k__Bacteria;p__Planctomycetes;c__vadinHA49;o__DH61	0.558723	0.544554	0.750087	1	0.000144466	0.000117819
k__Bacteria;p__Planctomycetes;c__OM190;o__CL500-15	5.95045	0.114046	0.15709	1	2.05887e-05	0	0	6.0733e-06		k__Bacteria;p__[Thermi];c__Deinococci;o__Deinococcales	-1.02822	0.544554	0.750087	1	0	8.33804e-07			k__Bacteria;p__TM6;c__SBRH58;o__	0.390245	0.663366	0.913742	1	8.07925e-05	6.62085e-05			k__Bacteria;p__Planctomycetes;c__Phycisphaerae;o__SHUX583	-1.2904	0.544554	0.750087	1	0	1.62301e-06
k__Bacteria;p__Cyanobacteria;c__Chloroplast;o__Streptophyta	5.76922	0.123394	0.163903	1	0.0010572	0.00171846	0.000724643	0.00100741		k__Bacteria;p__TM7;c__TM7-3;Other	-0.925321	0.564356	0.77136	1	3.12526e-06	1.51277e-05			k__Bacteria;p__Cyanobacteria;c__Chloroplast;o__Stramenopiles	0.559731	0.722772	0.984082	1	0.000277126	0.000188671			k__Bacteria;p__Proteobacteria;c__Gammaproteobacteria;o__Chromatiales	1.00293	0.554455	0.757827	1	9.20446e-05	2.74237e-05
k__Archaea;p__Euryarchaeota;c__Halobacteria;o__Halobacteriales	5.76316	0.123719	0.163903	1	0	1.6329e-06	0	0		k__Bacteria;p__Proteobacteria;c__Deltaproteobacteria;o__[Entotheonellales]	-1.02822	0.564356	0.77136	1	0	5.83663e-06			k__Bacteria;p__Planctomycetes;c__vadinHA49;o__p04_C01	-0.40537	0.722772	0.984082	1	9.04163e-05	0.000105495			k__Bacteria;p__OD1;c__ABY1;o__	0.513763	0.554455	0.757827	1	5.95677e-05	4.38693e-05
k__Bacteria;p__AC1;c__;o__	5.76316	0.123719	0.163903	1	0	0	3.07282e-06	0		k__Archaea;p__Euryarchaeota;c__Methanobacteria;o__Methanobacteriales	-0.584669	0.574257	0.781874	1	0.000132032	0.000213904			k__Bacteria;p__Proteobacteria;c__Deltaproteobacteria;o__FAC87	0.252704	0.722772	0.984082	1	0.000118104	0.000110591			k__Bacteria;p__Proteobacteria;c__TA18;o__PHOS-HD29	0.626317	0.564356	0.759628	1	2.35084e-05	1.63765e-05
k__Bacteria;p__AC1;c__HDBW-WB69;o__	5.76316	0.123719	0.163903	1	0	0	8.94423e-07	0		k__Bacteria;p__Bacteroidetes;c__VC2_1_Bac22;o__	-1.02822	0.584158	0.792307	1	0	2.50141e-06			k__Bacteria;p__Planctomycetes;c__Planctomycetia;o__B97	0.390419	0.742574	1	1	1.32638e-05	9.73144e-06			k__Archaea;p__Euryarchaeota;c__Methanomicrobia;o__YC-E6	-0.634499	0.564356	0.759628	1	7.22892e-06	1.62682e-05
k__Bacteria;p__Acidobacteria;c__OS-K;o__	5.76316	0.123719	0.163903	1	0	0	3.71556e-06	0		k__Bacteria;p__TM7;c__TM7-3;o__EW055	0.616464	0.594059	0.79658	1	0.000373648	0.000257771			k__Bacteria;p__TM7;c__TM7-3;Other	0.338536	0.742574	1	1	4.217e-06	3.12526e-06			k__Bacteria;p__Chloroflexi;c__Ktedonobacteria;o__Elev-1554	0.559549	0.564356	0.759628	1	3.93944e-06	2.3047e-06
k__Bacteria;p__Actinobacteria;c__Actinobacteria;o__Micrococcales	5.76316	0.123719	0.163903	1	0	0	1.26415e-06	0		k__Bacteria;p__OD1;c__;o__	-0.625761	0.594059	0.79658	1	0.000140272	0.000192489			k__Bacteria;p__Planctomycetes;c__Planctomycetia;o__Pirellulales	-0.271756	0.752475	1	1	0.00892887	0.00936512			k__Bacteria;p__Verrucomicrobia;c__Verruco-5;o__LD1-PB3	-1.21162	0.564356	0.759628	1	0	4.22279e-06
k__Bacteria;p__Firmicutes;Other;Other	5.76316	0.123719	0.163903	1	0	2.29483e-06	0	0		k__Bacteria;p__Chloroflexi;c__P2-11E;o__	-1.02822	0.594059	0.79658	1	0	8.33804e-07			k__Bacteria;p__Proteobacteria;c__Betaproteobacteria;o__Thiobacterales	0.334529	0.752475	1	1	5.44062e-06	4.40674e-06			k__Bacteria;p__Proteobacteria;c__Alphaproteobacteria;o__Rhizobiales	-0.619702	0.574257	0.767121	1	0.094599	0.0980157
k__Bacteria;p__Firmicutes;c__Bacilli;o__Gemellales	5.76316	0.123719	0.163903	1	0	3.30414e-06	0	0		k__Bacteria;p__Proteobacteria;c__Betaproteobacteria;o__Nitrosomonadales	-0.529734	0.60396	0.8068	1	1.08921e-05	1.64574e-05			k__Bacteria;p__Planctomycetes;c__Planctomycetia;Other	0.507378	0.762376	1	1	2.22157e-06	1.26497e-06			k__Bacteria;p__Acidobacteria;c__PAUC37f;o__	-0.600374	0.574257	0.767121	1	2.77574e-06	5.28331e-06
k__Bacteria;p__Planctomycetes;c__Phycisphaerae;o__SHUX583	5.76316	0.123719	0.163903	1	0	0	1.62301e-06	0		k__Bacteria;p__Chlamydiae;c__Chlamydiia;o__	0.581336	0.613861	0.816943	1	0.000232773	0.000200823			k__Bacteria;p__Bacteroidetes;c__Bacteroidia;o__Bacteroidales	-0.474007	0.821782	1	1	0.000848468	0.00128706			k__Bacteria;p__TM7;c__SC3;o__	0.569433	0.584158	0.777414	1	0.000936379	0.000790279
k__Bacteria;p__Verrucomicrobia;c__Verruco-5;o__LD1-PB3	5.76316	0.123719	0.163903	1	0	0	4.22279e-06	0		k__Bacteria;p__Tenericutes;c__Mollicutes;o__Anaeroplasmatales	-0.629892	0.623762	0.820862	1	0.000632594	0.000785274			k__Bacteria;p__Proteobacteria;c__Deltaproteobacteria;o__Bdellovibrionales	0.285722	0.792079	1	1	0.00117605	0.0011095			k__Bacteria;p__Verrucomicrobia;c__[Pedosphaerae];o__[Pedosphaerales]	-0.522705	0.613861	0.810847	1	0.0189896	0.0207839
k__Bacteria;p__Proteobacteria;c__Betaproteobacteria;o__Procabacteriales	5.75636	0.124085	0.163903	1	6.32787e-05	8.73977e-05	3.20627e-05	5.71809e-05		k__Bacteria;p__Bacteroidetes;c__Flavobacteriia;o__Flavobacteriales	-0.616602	0.623762	0.820862	1	0.00038081	0.000605927			k__Bacteria;p__Bacteroidetes;c__Cytophagia;o__Cytophagales	-0.0605325	0.950495	1	1	0.000956635	0.000988354			k__Bacteria;p__Chlorobi;c__SJA-28;o__	0.615879	0.613861	0.810847	1	2.88487e-05	1.69136e-05
k__Bacteria;p__Planctomycetes;c__Pla4;o__	5.65278	0.129781	0.17079	1	5.39857e-06	6.19639e-06	1.85933e-06	2.26179e-05		k__Bacteria;p__GN02;c__3BR-5F;o__	-0.731818	0.623762	0.820862	1	2.3047e-06	4.55094e-06			k__Bacteria;p__Bacteroidetes;c__Flavobacteriia;o__Flavobacteriales	-0.287697	0.811881	1	1	0.000278657	0.00038081			k__Bacteria;p__Fibrobacteres;c__Fibrobacteria;o__258ds10	0.511927	0.623762	0.820862	1	5.34089e-05	3.72096e-05
k__Bacteria;p__Proteobacteria;c__Alphaproteobacteria;o__	5.48639	0.139455	0.182841	1	0.00484561	0.00352308	0.00616314	0.00394369		k__Bacteria;p__Proteobacteria;c__Gammaproteobacteria;o__Chromatiales	0.490034	0.633663	0.830803	1	2.74237e-05	2.28471e-05			k__Bacteria;p__TM7;c__TM7-3;o__EW055	-0.294681	0.851485	1	1	0.000311748	0.000373648			k__Bacteria;p__TM6;c__SBRH58;o__	0.738743	0.643564	0.843784	1	0.000131846	6.62085e-05
k__Bacteria;p__Elusimicrobia;c__;o__	5.41667	0.143708	0.187722	1	0	0	5.44207e-06	5.06484e-06		k__Archaea;p__[Parvarchaeota];c__[Parvarchaea];o__WCHD3-30	0.790111	0.673267	0.879471	1	5.68816e-06	1.7032e-06			k__Bacteria;p__Acidobacteria;c__[Chloracidobacteria];o__RB41	-0.564303	0.861386	1	1	1.62389e-05	3.51887e-05			k__Bacteria;p__TM7;c__;o__	0.543545	0.663366	0.860189	1	0.000123968	6.47624e-05
k__Bacteria;p__OP11;c__WCHB1-64;o__	5.1232	0.162995	0.212134	1	1.31142e-06	1.40248e-06	2.0599e-05	2.70238e-06		k__Bacteria;p__Proteobacteria;c__Gammaproteobacteria;o__HTCC2188	-0.797442	0.693069	0.902009	1	5.15854e-07	2.50141e-06			k__Bacteria;p__Gemmatimonadetes;c__Gemmatimonadetes;o__N1423WL	-0.17247	0.861386	1	1	2.31801e-05	2.48243e-05			k__Bacteria;p__OP3;c__koll11;o__	0.426139	0.663366	0.860189	1	2.82965e-05	2.13574e-05
k__Bacteria;p__Verrucomicrobia;c__;o__	4.92465	0.177399	0.230034	1	0	3.01858e-06	1.46361e-06	8.33804e-07		k__Bacteria;p__NKB19;c__;o__	-0.642848	0.70297	0.911544	1	5.09276e-06	9.91298e-06			k__Bacteria;p__Cyanobacteria;c__4C0d-2;o__YS2	-0.0839926	0.940594	1	1	1.54939e-05	1.69016e-05			k__Bacteria;p__NKB19;c__TSBW08;o__	0.897384	0.663366	0.860189	1	1.82711e-05	4.53738e-06
k__Bacteria;p__Verrucomicrobia;c__Opitutae;o__Opitutales	4.90703	0.178733	0.230918	1	0.00284678	0.00217801	0.00287081	0.00274018		k__Bacteria;p__WPS-2;c__;o__	-0.440836	0.712871	0.921009	1	0.00597153	0.00634298			k__Bacteria;p__Proteobacteria;c__TA18;o__PHOS-HD29	-0.282483	0.80198	1	1	1.40754e-05	1.63765e-05			k__Bacteria;p__Planctomycetes;c__BD7-11;o__	0.45138	0.673267	0.866679	1	0.000239661	0.000201739
k__Bacteria;p__Elusimicrobia;c__Elusimicrobia;o__MVP-88	4.77256	0.189229	0.24359	1	1.72013e-05	1.22207e-06	1.79817e-05	3.8812e-06		k__Bacteria;p__Proteobacteria;c__Betaproteobacteria;o__Hydrogenophilales	-0.426781	0.722772	0.930405	1	2.27915e-06	3.51358e-06			k__Bacteria;p__TM7;c__SC3;o__	0.211761	0.831683	1	1	0.000830595	0.000790279			k__Bacteria;p__TM7;c__TM7-3;Other	0.417673	0.673267	0.866679	1	4.83183e-06	3.12526e-06
k__Bacteria;p__Cyanobacteria;c__4C0d-2;o__SM1D11	4.63204	0.200811	0.257562	1	0.000141725	5.80908e-05	7.2327e-05	9.14986e-05		k__Bacteria;p__Actinobacteria;c__Thermoleophilia;o__	0.386168	0.732673	0.939733	1	1.42455e-06	8.76962e-07			k__Bacteria;p__Chloroflexi;c__Chloroflexi;o__[Roseiflexales]	-0.205611	1	1	1	8.61939e-06	1.1589e-05			k__Bacteria;p__SBR1093;c__VHS-B5-50;o__	0.886272	0.70297	0.898381	1	7.22892e-06	1.09289e-06
k__Bacteria;p__TM6;c__SJA-4;Other	4.5697	0.206157	0.263464	1	4.24606e-05	9.1919e-06	9.48398e-06	2.67931e-05		k__Bacteria;p__Tenericutes;c__Mollicutes;o__	0.67086	0.742574	0.948994	1	1.22959e-05	4.87511e-06			k__Bacteria;p__TM6;c__SJA-4;Other	-0.0711915	0.90099	1	1	9.1919e-06	9.48398e-06			k__Bacteria;p__Armatimonadetes;c__SHA-37;o__	0.708215	0.70297	0.898381	1	6.16405e-06	1.82148e-06
k__Bacteria;p__Chloroflexi;c__SAR202;o__	4.54274	0.20851	0.264555	1	8.93979e-06	0	0	3.53619e-06		k__Bacteria;p__Proteobacteria;c__Betaproteobacteria;o__	-0.263321	0.752475	0.958188	1	0.000930687	0.00103456			k__Bacteria;p__Actinobacteria;Other;Other	-0.132252	0.910891	1	1	5.8713e-06	6.3382e-06			k__Bacteria;p__Proteobacteria;c__Deltaproteobacteria;o__	0.457142	0.712871	0.904503	1	0.000282672	0.000250629
k__Bacteria;p__Planctomycetes;c__;o__	4.54274	0.20851	0.264555	1	2.06553e-05	0	0	1.311e-05		k__Bacteria;p__Chloroflexi;c__Ktedonobacteria;o__JG30-KF-AS9	-0.432153	0.762376	0.967316	1	0.000310158	0.000378782			k__Bacteria;p__Chloroflexi;c__Anaerolineae;o__Caldilineales	-1	1	1	1	0	2.89726e-06			k__Bacteria;p__SC4;c__;o__	0.401417	0.712871	0.904503	1	5.2581e-06	3.5171e-06
k__Bacteria;p__Chloroflexi;c__Chloroflexi;o__Herpetosiphonales	4.53429	0.209252	0.264555	1	2.12679e-05	0	0	1.14424e-05		k__Bacteria;p__Planctomycetes;c__Phycisphaerae;o__Pla1	-0.369503	0.782178	0.985378	1	2.03649e-05	2.69116e-05			k__Bacteria;p__GN02;c__GKS2-174;o__	-0.214052	1	1	1	1.95199e-06	2.57927e-06			k__Bacteria;p__Cyanobacteria;c__Chloroplast;o__Stramenopiles	-0.320856	0.722772	0.913791	1	0.000154596	0.000188671
k__Bacteria;p__Chloroflexi;c__P2-11E;o__	4.27891	0.23288	0.292338	1	6.53959e-06	0	0	8.33804e-07		k__Bacteria;p__Chloroflexi;c__Anaerolineae;o__GCA004	0.738362	0.782178	0.985378	1	5.83416e-06	1.75392e-06			k__Bacteria;p__Chloroflexi;c__;o__	-0.785894	0.821782	1	1	8.10952e-07	2.24633e-06			k__Bacteria;p__Firmicutes;c__Clostridia;o__	0.814057	0.732673	0.923012	1	1.73275e-06	3.64295e-07
k__Bacteria;p__Planctomycetes;c__C6;o__d113	4.27891	0.23288	0.292338	1	6.23331e-06	0	0	8.33804e-07		k__Bacteria;p__NC10;c__12-24;o__JH-WHS47	-0.257008	0.792079	0.994312	1	1.52689e-05	1.88879e-05			k__Bacteria;p__Proteobacteria;c__Deltaproteobacteria;o__Desulfovibrionales	0.764584	0.871287	1	1	0.000338046	0.00010628			k__Bacteria;p__Planctomycetes;c__Planctomycetia;o__Planctomycetales	0.393812	0.742574	0.928874	1	0.010462	0.00969767
k__Archaea;p__Crenarchaeota;c__Thaumarchaeota;o__Cenarchaeales	4.23787	0.236897	0.296331	1	9.23453e-06	8.10952e-07	1.8884e-05	3.77132e-05		k__Bacteria;p__TM6;c__SBRH58;o__	-0.27316	0.80198	0.999651	1	6.62085e-05	7.62047e-05			k__Bacteria;p__Chloroflexi;c__Anaerolineae;o__pLW-97	-1	1	1	1	0	2.18577e-06			k__Bacteria;p__Chloroflexi;c__TK17;o__	-0.270121	0.742574	0.928874	1	0.000136378	0.000151296
k__Bacteria;p__OP11;c__WCHB1-64;o__d153	4.20024	0.240638	0.29995	1	1.20559e-05	3.09452e-06	1.19251e-05	1.38731e-05		k__Bacteria;p__Acidobacteria;c__iii1-8;o__SJA-36	-0.444467	0.80198	0.999651	1	4.26917e-05	6.39436e-05			k__Bacteria;p__GN04;c__GN15;o__	-1	1	1	1	0	2.18577e-06			k__Archaea;p__Crenarchaeota;c__Thaumarchaeota;o__Cenarchaeales	-0.666472	0.752475	0.934653	1	9.23453e-06	1.8884e-05
k__Bacteria;p__Armatimonadetes;c__SHA-37;o__	4.1581	0.244891	0.30418	1	6.16405e-06	0	1.82148e-06	1.19898e-05		k__Bacteria;p__Proteobacteria;c__Deltaproteobacteria;o__Desulfuromonadales	-0.354856	0.811881	1	1	0.00127841	0.00152197			k__Bacteria;p__Firmicutes;c__Erysipelotrichi;o__Erysipelotrichales	1	0.90099	1	1	6.5441e-07	0			k__Bacteria;p__Tenericutes;c__Mollicutes;o__	-0.688441	0.752475	0.934653	1	4.49623e-06	1.22959e-05
k__Bacteria;p__Bacteroidetes;Other;Other	4.07073	0.253927	0.313206	1	0	1.48815e-06	0	1.93608e-06		k__Bacteria;p__Proteobacteria;c__Gammaproteobacteria;o__Xanthomonadales	0.237822	0.821782	1	1	0.0318092	0.0310798			k__Bacteria;p__Proteobacteria;c__Betaproteobacteria;o__IS-44	0.626375	0.90099	1	1	8.7235e-06	3.54886e-06			k__Bacteria;p__Verrucomicrobia;c__Opitutae;o__[Cerasicoccales]	0.403939	0.762376	0.937087	1	6.66896e-05	5.18139e-05
k__Bacteria;p__Cyanobacteria;c__Oscillatoriophycideae;o__Oscillatoriales	4.07073	0.253927	0.313206	1	0	2.77332e-05	0	0.000204343		k__Archaea;p__[Parvarchaeota];c__[Parvarchaea];o__YLA114	0.257328	0.821782	1	1	2.42521e-05	2.03959e-05			k__Bacteria;p__ZB3;c__;o__	-1	0.891089	1	1	0	2.12051e-06			k__Bacteria;p__Verrucomicrobia;Other;Other	0.266073	0.762376	0.937087	1	1.38821e-05	1.20625e-05
k__Bacteria;p__Firmicutes;c__Erysipelotrichi;o__Erysipelotrichales	3.8737	0.27543	0.337378	1	0	6.5441e-07	0	2.47337e-06		k__Bacteria;p__OP3;c__PBS-25;o__	0.333788	0.821782	1	1	1.08857e-05	8.0919e-06			k__Bacteria;p__TM7;c__;o__	0.116221	0.90099	1	1	7.11709e-05	6.47624e-05			k__Bacteria;p__Planctomycetes;c__Planctomycetia;Other	0.404989	0.762376	0.937087	1	2.18164e-06	1.26497e-06
k__Bacteria;p__SBR1093;c__;o__	3.8737	0.27543	0.337378	1	0	0	3.64295e-07	1.80882e-06		k__Bacteria;p__Planctomycetes;c__C6;o__MVS-107	-0.26415	0.821782	1	1	2.36091e-06	3.33522e-06			k__Bacteria;p__Armatimonadetes;c__SHA-37;o__	-1	1	1	1	0	1.82148e-06			k__Bacteria;p__Actinobacteria;c__MB-A2-108;o__	0.932257	0.772277	0.945973	1	9.24608e-06	1.04202e-06
k__Bacteria;p__TM7;c__TM7-3;o__EW055	3.82784	0.280665	0.342605	1	0.000501025	0.000311748	0.000373648	0.000257771		k__Bacteria;p__Gemmatimonadetes;Other;Other	-0.0799139	0.821782	1	1	6.89157e-07	7.71637e-07			k__Bacteria;p__TM7;c__TM7-3;o__	0.159651	0.910891	1	1	0.000231344	0.000201722			k__Archaea;p__[Parvarchaeota];c__[Parvarchaea];o__WCHD3-30	-0.339776	0.782178	0.954797	1	3.61446e-06	5.68816e-06
k__Bacteria;p__Proteobacteria;c__Deltaproteobacteria;Other	3.80659	0.283121	0.344415	1	4.20756e-06	1.21804e-06	4.53731e-06	1.7032e-06		k__Bacteria;p__Planctomycetes;c__Phycisphaerae;o__Phycisphaerales	-0.324565	0.831683	1	1	0.000217763	0.00025055			k__Bacteria;p__Planctomycetes;c__Phycisphaerae;o__AKAU3564	0.0826525	0.930693	1	1	3.9906e-05	3.63647e-05			k__Bacteria;p__Proteobacteria;c__;o__	-0.246254	0.792079	0.96356	1	1.78796e-05	2.23352e-05
k__Bacteria;p__Planctomycetes;c__Planctomycetia;o__Pirellulales	3.63935	0.303134	0.367498	1	0.0137571	0.00892887	0.00936512	0.0107443		k__Bacteria;p__Chloroflexi;c__Anaerolineae;o__SJA-15	-0.218532	0.841584	1	1	6.06714e-05	7.1161e-05			k__Bacteria;p__Proteobacteria;c__Deltaproteobacteria;o__BPC076	-1	0.871287	1	1	0	1.45718e-06			k__Bacteria;p__Elusimicrobia;c__Endomicrobia;o__	-0.203476	0.80198	0.972264	1	1.47213e-05	1.74019e-05
k__Bacteria;p__Actinobacteria;c__Thermoleophilia;o__	3.57207	0.311534	0.373841	1	0	0	1.42455e-06	8.76962e-07		k__Archaea;p__Euryarchaeota;c__Methanomicrobia;o__YC-E6	-0.175815	0.841584	1	1	1.62682e-05	1.89539e-05			k__Bacteria;p__Chloroflexi;c__Anaerolineae;Other	-1	1	1	1	0	1.09289e-06			k__Archaea;p__Euryarchaeota;c__Methanomicrobia;o__Methanocellales	0.304787	0.811881	0.980908	1	0.000213414	0.000151853
k__Bacteria;p__Chloroflexi;c__Anaerolineae;o__GCA004	3.57207	0.311534	0.373841	1	0	0	5.83416e-06	1.75392e-06		k__Bacteria;p__Cyanobacteria;c__4C0d-2;o__MLE1-12	0.142311	0.851485	1	1	0.00222649	0.00217002			k__Bacteria;p__Chloroflexi;c__SHA-26;o__	0.0513941	0.970297	1	1	7.83581e-07	7.28591e-07			k__Bacteria;p__Proteobacteria;c__Gammaproteobacteria;o__Xanthomonadales	-0.290689	0.821782	0.989493	1	0.0308046	0.0318092
k__Bacteria;p__Cyanobacteria;c__Chloroplast;o__Cryptophyta	3.57207	0.311534	0.373841	1	0	0	1.64669e-06	1.1038e-06		k__Bacteria;p__Cyanobacteria;c__Chloroplast;o__Cryptophyta	0.330517	0.851485	1	1	1.64669e-06	1.1038e-06			k__Bacteria;p__Proteobacteria;c__Betaproteobacteria;o__Procabacteriales	0.754524	0.970297	1	1	8.73977e-05	3.20627e-05			k__Bacteria;p__Planctomycetes;c__Planctomycetia;o__Gemmatales	0.074553	0.970297	1	1	0.0623298	0.0616241
k__Bacteria;p__Proteobacteria;c__Deltaproteobacteria;o__MBNT15	3.50597	0.319989	0.382538	1	0	0	2.88173e-06	2.70238e-06		k__Bacteria;p__Verrucomicrobia;Other;Other	-0.197019	0.861386	1	1	1.20625e-05	1.31114e-05			k__Bacteria;p__Elusimicrobia;c__Elusimicrobia;o__FAC88	0.0304518	0.990099	1	1	0.0011659	0.00115404			k__Bacteria;p__Planctomycetes;c__Phycisphaerae;o__WD2101	-0.167315	0.90099	1	1	0.0369898	0.0382892
k__Bacteria;p__SC4;c__;o__	3.49861	0.320943	0.382538	1	5.2581e-06	0	3.5171e-06	9.12033e-07		k__Bacteria;p__OP11;c__WCHB1-64;o__d153	-0.215092	0.861386	1	1	1.19251e-05	1.38731e-05			k__Bacteria;p__Acidobacteria;c__EC1113;o__	0.404948	1	1	1	6.21933e-05	4.22701e-05			k__Bacteria;p__Verrucomicrobia;c__Opitutae;o__Opitutales	-0.032832	1	1	1	0.00284678	0.00287081
k__Bacteria;p__Acidobacteria;c__RB25;o__	3.29412	0.348462	0.413945	1	1.31142e-06	0	0	0		k__Archaea;p__Euryarchaeota;c__Methanomicrobia;o__Methanosarcinales	0.0575636	0.871287	1	1	0.000212863	0.000203632			k__Bacteria;p__Actinobacteria;c__Rubrobacteria;o__Rubrobacterales	1	1	1	1	1.46872e-05	0			k__Bacteria;p__Proteobacteria;c__Deltaproteobacteria;o__Syntrophobacterales	-0.261037	0.861386	1	1	0.00128077	0.00138566
k__Bacteria;p__Planctomycetes;c__Planctomycetia;o__B97	3.21739	0.359307	0.424909	1	0.000254778	1.32638e-05	9.73144e-06	5.9885e-05		k__Bacteria;p__OP11;c__OP11-3;o__	0.24525	0.871287	1	1	1.33027e-05	1.10745e-05			k__Bacteria;p__SBR1093;c__VHS-B5-50;o__	-1	1	1	1	0	1.09289e-06			k__Bacteria;p__AD3;c__JG37-AG-4;o__	0.169661	0.861386	1	1	0.000548314	0.00049877
k__Bacteria;p__Proteobacteria;c__Betaproteobacteria;o__Hydrogenophilales	3.21191	0.360092	0.424909	1	2.77574e-06	0	2.27915e-06	3.51358e-06		k__Bacteria;p__Verrucomicrobia;c__Opitutae;o__Opitutales	0.180325	0.881188	1	1	0.00287081	0.00274018			k__Bacteria;p__WWE1;c__[Cloacamonae];o__[Cloacamonales]	-1	1	1	1	0	1.09289e-06			k__Bacteria;p__Chlorobi;c__;o__	-0.192828	0.851485	1	1	0.000349596	0.000371926
k__Bacteria;p__Proteobacteria;c__Gammaproteobacteria;o__Thiotrichales	3.18505	0.363965	0.428052	1	0.000248216	3.16191e-05	5.41132e-05	8.10166e-05		k__Bacteria;p__Cyanobacteria;c__Chloroplast;o__Streptophyta	-0.404446	0.891089	1	1	0.000724643	0.00100741			k__Bacteria;p__Acidobacteria;c__Solibacteres;Other	-1	0.831683	1	1	0	1.06025e-06			k__Bacteria;p__Gemmatimonadetes;c__Gemm-1;o__	-0.095679	0.960396	1	1	0.000263416	0.000273842
k__Bacteria;p__Proteobacteria;c__Deltaproteobacteria;o__[Entotheonellales]	3.05556	0.383139	0.446155	1	0	0	0	5.83663e-06		k__Bacteria;p__Acidobacteria;c__BPC102;o__MVS-40	-0.125948	0.891089	1	1	4.88697e-05	5.40176e-05			k__Bacteria;p__Proteobacteria;c__Betaproteobacteria;o__ASSO-13	-1	1	1	1	0	1.03171e-06			k__Archaea;p__Euryarchaeota;c__Methanomicrobia;o__Methanosarcinales	0.121029	0.891089	1	1	0.000245614	0.000212863
k__Bacteria;p__TM7;Other;Other	3.05556	0.383139	0.446155	1	0	0	0	2.68996e-05		k__Bacteria;p__WS6;c__B142;o__	0.102918	0.891089	1	1	1.2152e-05	1.14182e-05			k__Bacteria;p__SR1;c__;o__	-1	0.80198	1	1	0	7.28591e-07			k__Bacteria;p__Acidobacteria;c__Acidobacteria-6;o__CCU21	-0.0524358	0.940594	1	1	0.000154877	0.000159866
k__Bacteria;p__WS5;c__;o__	3.05556	0.383139	0.446155	1	0	0	0	1.75392e-06		k__Bacteria;p__Chloroflexi;c__Ktedonobacteria;Other	-0.112597	0.891089	1	1	5.96728e-06	6.58129e-06			k__Bacteria;p__Cyanobacteria;c__Chloroplast;Other	1	1	1	1	2.03326e-06	0			k__Bacteria;p__OD1;c__;o__	-0.100289	0.950495	1	1	0.000131405	0.000140272
k__Bacteria;p__NKB19;c__TSBW08;o__	3.04258	0.385107	0.446977	1	1.82711e-05	0	4.53738e-06	5.07477e-06		k__Bacteria;p__Chloroflexi;c__;o__	-0.146137	0.891089	1	1	2.24633e-06	2.70238e-06			k__Bacteria;p__Fibrobacteres;c__SBZC_2415;o__	-1	0.811881	1	1	0	7.28591e-07			k__Bacteria;p__Chloroflexi;c__Anaerolineae;o__H39	-0.0791122	0.851485	1	1	7.82874e-05	8.36487e-05
k__Bacteria;p__Planctomycetes;c__Planctomycetia;o__Planctomycetales	2.8639	0.413088	0.466715	1	0.010462	0.00782922	0.00969767	0.00803267		k__Bacteria;p__Verrucomicrobia;c__Opitutae;o__[Cerasicoccales]	0.0845592	0.90099	1	1	5.18139e-05	4.87324e-05			k__Archaea;p__Crenarchaeota;Other;Other	-1	0.841584	1	1	0	7.28591e-07			k__Bacteria;p__Acidobacteria;c__EC1113;o__	0.253656	0.851485	1	1	4.63509e-05	4.22701e-05
k__Archaea;p__Crenarchaeota;Other;Other	2.84211	0.416615	0.466715	1	0	0	7.28591e-07	0		k__Bacteria;p__Chloroflexi;c__Dehalococcoidetes;o__Dehalococcoidales	0.209165	0.920792	1	1	9.15326e-05	7.73253e-05			k__Archaea;p__Crenarchaeota;c__Thaumarchaeota;o__Nitrososphaerales	-0.119276	0.90099	1	1	6.14876e-07	7.28591e-07			k__Bacteria;p__Chloroflexi;c__Thermomicrobia;o__Ellin6537	-0.178457	0.930693	1	1	2.48089e-05	2.88026e-05
k__Bacteria;p__Chloroflexi;c__Anaerolineae;o__pLW-97	2.84211	0.416615	0.466715	1	0	0	2.18577e-06	0		k__Bacteria;p__NKB19;c__TSBW08;o__	-0.107148	0.920792	1	1	4.53738e-06	5.07477e-06			k__Bacteria;p__Gemmatimonadetes;Other;Other	-1	1	1	1	0	6.89157e-07			k__Bacteria;p__TM6;c__SJA-4;o__S1198	0.125651	0.920792	1	1	2.34999e-05	2.20544e-05
k__Bacteria;p__Cyanobacteria;c__Chloroplast;Other	2.84211	0.416615	0.466715	1	0	2.03326e-06	0	0		k__Bacteria;p__Fibrobacteres;c__SBZC_2415;o__	0.972598	0.920792	1	1	7.28591e-07	0			k__Bacteria;p__Proteobacteria;c__Gammaproteobacteria;o__HTCC2188	-1	1	1	1	0	5.15854e-07			k__Bacteria;p__Elusimicrobia;c__Elusimicrobia;o__MVP-88	-0.0399944	0.930693	1	1	1.72013e-05	1.79817e-05
k__Bacteria;p__Fibrobacteres;c__SBZC_2415;o__	2.84211	0.416615	0.466715	1	0	0	7.28591e-07	0		k__Bacteria;p__Firmicutes;c__Clostridia;o__	0.972598	0.920792	1	1	3.64295e-07	0			k__Bacteria;p__SBR1093;c__;o__	-1	0.772277	1	1	0	3.64295e-07			k__Bacteria;p__Chlorobi;c__OPB56;o__	-0.164855	0.881188	1	1	1.51626e-05	1.70676e-05
k__Bacteria;p__GN04;c__GN15;o__	2.84211	0.416615	0.466715	1	0	0	2.18577e-06	0		k__Bacteria;p__Proteobacteria;c__Betaproteobacteria;o__Burkholderiales	-0.110179	0.930693	1	1	0.0167996	0.0171039			k__Bacteria;p__Tenericutes;c__Mollicutes;o__RF39	1	1	1	1	2.93744e-05	0			k__Bacteria;p__OP11;c__WCHB1-64;o__d153	0.0135292	1	1	1	1.20559e-05	1.19251e-05
k__Bacteria;p__Proteobacteria;c__Betaproteobacteria;o__ASSO-13	2.84211	0.416615	0.466715	1	0	0	1.03171e-06	0		k__Bacteria;p__Proteobacteria;c__Deltaproteobacteria;o__Desulfobacterales	-0.123393	0.930693	1	1	2.70616e-05	2.94792e-05			k__Bacteria;p__Firmicutes;c__Clostridia;o__	-1	0.841584	1	1	0	3.64295e-07			k__Bacteria;p__WS6;c__B142;o__	-0.133752	0.871287	1	1	1.11305e-05	1.2152e-05
k__Bacteria;p__SR1;c__;o__	2.84211	0.416615	0.466715	1	0	0	7.28591e-07	0		k__Archaea;p__Crenarchaeota;Other;Other	0.972598	0.930693	1	1	7.28591e-07	0			k__Bacteria;p__Acidobacteria;c__RB25;o__	nan	nan	1	nan	0	0			k__Bacteria;p__GN02;c__3BR-5F;o__	0.826313	0.891089	1	1	1.08434e-05	2.3047e-06
k__Bacteria;p__Tenericutes;c__Mollicutes;o__RF39	2.84211	0.416615	0.466715	1	0	2.93744e-05	0	0		k__Bacteria;p__AD3;c__ABS-6;o__	-0.0618087	0.940594	1	1	0.00101251	0.00105082			k__Bacteria;p__Acidobacteria;c__[Chloracidobacteria];o__	nan	nan	1	nan	0	0			k__Bacteria;p__;c__;o__	0.170903	0.891089	1	1	8.38778e-06	7.33513e-06
k__Bacteria;p__WWE1;c__[Cloacamonae];o__[Cloacamonales]	2.84211	0.416615	0.466715	1	0	0	1.09289e-06	0		k__Bacteria;p__TM7;c__TM7-3;o__	-0.225459	0.940594	1	1	0.000201722	0.000240259			k__Bacteria;p__Acidobacteria;c__[Chloracidobacteria];o__DS-100	nan	nan	1	nan	0	0			k__Bacteria;p__Actinobacteria;Other;Other	-0.0469121	0.970297	1	1	6.11588e-06	6.3382e-06
k__Bacteria;p__ZB3;c__;o__	2.84211	0.416615	0.466715	1	0	0	2.12051e-06	0		k__Bacteria;p__Planctomycetes;c__Phycisphaerae;o__MSBL9	-0.161655	0.940594	1	1	5.65062e-06	6.43707e-06			k__Bacteria;p__Acidobacteria;c__[Chloracidobacteria];o__PK29	nan	nan	1	nan	0	0			k__Bacteria;p__Proteobacteria;c__Deltaproteobacteria;Other	-0.0964148	0.930693	1	1	4.20756e-06	4.53731e-06
k__Bacteria;p__TM7;c__;o__	2.82142	0.419986	0.469007	1	0.000123968	7.11709e-05	6.47624e-05	0.000300342		k__Bacteria;p__Proteobacteria;c__Deltaproteobacteria;o__AF420338	-0.279976	0.940594	1	1	1.57215e-06	2.27305e-06			k__Bacteria;p__Bacteroidetes;c__;o__	nan	nan	1	nan	0	0			k__Bacteria;p__Planctomycetes;c__C6;o__MVS-107	0.380797	0.930693	1	1	3.93425e-06	2.36091e-06
k__Bacteria;p__Proteobacteria;c__Betaproteobacteria;o__Thiobacterales	2.75493	0.430973	0.479762	1	1.73275e-06	5.44062e-06	4.40674e-06	4.81731e-06		k__Bacteria;p__Chlorobi;c__Ignavibacteria;o__Ignavibacteriales	0.0119104	0.950495	1	1	5.00417e-05	4.9564e-05			k__Bacteria;p__Bacteroidetes;c__VC2_1_Bac22;o__	nan	nan	1	nan	0	0			k__Bacteria;p__Proteobacteria;c__Betaproteobacteria;o__Hydrogenophilales	0.168006	0.920792	1	1	2.77574e-06	2.27915e-06
k__Bacteria;p__Actinobacteria;Other;Other	2.69996	0.440234	0.488536	1	6.11588e-06	5.8713e-06	6.3382e-06	2.89893e-06		k__Bacteria;p__Chlorobi;c__SJA-28;o__	0.2209	0.950495	1	1	1.69136e-05	1.36245e-05			k__Bacteria;p__Chloroflexi;c__Anaerolineae;o__	nan	nan	1	nan	0	0			k__Bacteria;p__Proteobacteria;c__Deltaproteobacteria;o__AF420338	0.370406	0.920792	1	1	2.57953e-06	1.57215e-06
k__Bacteria;p__Proteobacteria;c__Deltaproteobacteria;o__BPC076	2.50113	0.475087	0.525565	1	3.98887e-06	0	1.45718e-06	1.05131e-06		k__Bacteria;p__SR1;c__;o__	0.972598	0.950495	1	1	7.28591e-07	0			k__Bacteria;p__Chloroflexi;c__Anaerolineae;o__Ardenscatenales	nan	nan	1	nan	0	0			k__Bacteria;p__Fibrobacteres;c__SBZC_2415;o__	-0.944444	0.851485	1	1	0	7.28591e-07
k__Archaea;p__[Parvarchaeota];c__[Parvarchaea];o__WCHD3-30	2.2561	0.520983	0.574542	1	3.61446e-06	0	5.68816e-06	1.7032e-06		k__Bacteria;p__Proteobacteria;c__Betaproteobacteria;o__Gallionellales	-0.151279	0.960396	1	1	3.27075e-05	3.75268e-05			k__Bacteria;p__Chloroflexi;c__Anaerolineae;o__CFB-26	nan	nan	1	nan	0	0			k__Archaea;p__Crenarchaeota;Other;Other	-0.944444	0.90099	1	1	0	7.28591e-07
k__Bacteria;p__Bacteroidetes;c__VC2_1_Bac22;o__	2.20915	0.530148	0.575333	1	2.77574e-06	0	0	2.50141e-06		k__Bacteria;p__Elusimicrobia;c__;o__	0.0712303	0.960396	1	1	5.44207e-06	5.06484e-06			k__Bacteria;p__Chloroflexi;c__Chloroflexi;o__Chloroflexales	nan	nan	1	nan	0	0			k__Bacteria;p__SBR1093;c__;o__	-0.944444	0.940594	1	1	0	3.64295e-07
k__Bacteria;p__Chloroflexi;c__Anaerolineae;o__Ardenscatenales	2.20915	0.530148	0.575333	1	3.45756e-06	0	0	7.91164e-07		k__Bacteria;p__Proteobacteria;c__Deltaproteobacteria;o__BPC076	0.223758	0.960396	1	1	1.45718e-06	1.05131e-06			k__Bacteria;p__Chloroflexi;c__Chloroflexi;o__Herpetosiphonales	nan	nan	1	nan	0	0			k__Bacteria;p__SR1;c__;o__	-0.944444	0.960396	1	1	0	7.28591e-07
k__Bacteria;p__Chloroflexi;c__Gitt-GS-136;o__	2.20915	0.530148	0.575333	1	2.77574e-06	0	0	8.33804e-07		k__Bacteria;p__Chloroflexi;c__Anaerolineae;o__H39	-0.0405024	0.970297	1	1	8.36487e-05	8.59512e-05			k__Bacteria;p__Chloroflexi;c__Gitt-GS-136;o__	nan	nan	1	nan	0	0			k__Bacteria;p__Acidobacteria;c__Solibacteres;Other	-0.944444	1	1	1	0	1.06025e-06
k__Bacteria;p__Proteobacteria;c__Deltaproteobacteria;o__PB19	2.20915	0.530148	0.575333	1	1.23281e-05	0	0	1.58233e-06		k__Bacteria;p__Actinobacteria;c__OPB41;o__	0.0587117	0.970297	1	1	2.78649e-05	2.65977e-05			k__Bacteria;p__Chloroflexi;c__P2-11E;o__	nan	nan	1	nan	0	0			k__Bacteria;p__Chloroflexi;c__Anaerolineae;Other	-0.944444	1	1	1	0	1.09289e-06
k__Bacteria;p__[Thermi];c__Deinococci;o__Deinococcales	2.20915	0.530148	0.575333	1	3.08203e-06	0	0	8.33804e-07		k__Bacteria;p__Chloroflexi;c__Ktedonobacteria;o__Ktedonobacterales	0.232951	0.980198	1	1	0.00515423	0.00446502			k__Bacteria;p__Chloroflexi;c__SAR202;o__	nan	nan	1	nan	0	0			k__Bacteria;p__Chloroflexi;c__Anaerolineae;o__pLW-97	-0.944444	1	1	1	0	2.18577e-06
k__Bacteria;p__Chloroflexi;c__Anaerolineae;o__	2.20252	0.531451	0.575333	1	2.77574e-06	0	0	5.40476e-06		k__Bacteria;p__TM7;c__SC3;o__	0.0446902	0.980198	1	1	0.000790279	0.00078272			k__Bacteria;p__Chloroflexi;c__TK10;Other	nan	nan	1	nan	0	0			k__Bacteria;p__GN04;c__GN15;o__	-0.944444	1	1	1	0	2.18577e-06
k__Bacteria;p__Firmicutes;c__Clostridia;o__	2.10389	0.551127	0.592437	1	1.73275e-06	0	3.64295e-07	0		k__Bacteria;p__Proteobacteria;c__Betaproteobacteria;o__Thiobacterales	-0.117166	0.980198	1	1	4.40674e-06	4.81731e-06			k__Bacteria;p__Chloroflexi;c__TK10;o__	nan	nan	1	nan	0	0			k__Bacteria;p__Gemmatimonadetes;Other;Other	-0.944444	1	1	1	0	6.89157e-07
k__Bacteria;p__SBR1093;c__VHS-B5-50;o__	2.10389	0.551127	0.592437	1	7.22892e-06	0	1.09289e-06	0		k__Bacteria;p__Chloroflexi;c__Anaerolineae;Other	0.153061	0.980198	1	1	1.09289e-06	8.76962e-07			k__Bacteria;p__Chloroflexi;c__Thermomicrobia;o__	nan	nan	1	nan	0	0			k__Bacteria;p__Proteobacteria;c__Betaproteobacteria;o__ASSO-13	-0.944444	1	1	1	0	1.03171e-06
k__Bacteria;p__TM6;c__SJA-4;o__S1198	2.09823	0.552272	0.592437	1	2.34999e-05	1.10452e-05	2.20544e-05	2.19877e-05		k__Bacteria;p__FCPU426;c__;o__	-0.0183751	0.990099	1	1	0.00110597	0.00111255			k__Bacteria;p__Chloroflexi;c__Thermomicrobia;o__AKYG1722	nan	nan	1	nan	0	0			k__Bacteria;p__Proteobacteria;c__Gammaproteobacteria;o__HTCC2188	-0.944444	1	1	1	0	5.15854e-07
k__Bacteria;p__GN02;c__3BR-5F;o__	2.07885	0.556203	0.594851	1	1.08434e-05	6.18904e-07	2.3047e-06	4.55094e-06		k__Bacteria;p__TM6;c__SJA-4;o__S1198	0.00703854	1	1	1	2.20544e-05	2.19877e-05			k__Bacteria;p__Cyanobacteria;c__Chloroplast;o__	nan	nan	1	nan	0	0			k__Bacteria;p__WWE1;c__[Cloacamonae];o__[Cloacamonales]	-0.944444	1	1	1	0	1.09289e-06
k__Bacteria;p__Planctomycetes;c__Planctomycetia;Other	2.0474	0.562627	0.599909	1	2.18164e-06	2.22157e-06	1.26497e-06	0		k__Bacteria;p__Chloroflexi;c__TK17;o__mle1-48	0.0540922	1	1	1	1.2388e-05	1.18679e-05			k__Bacteria;p__Cyanobacteria;c__Synechococcophycideae;o__Synechococcales	nan	nan	1	nan	0	0			k__Bacteria;p__ZB3;c__;o__	-0.944444	1	1	1	0	2.12051e-06
k__Bacteria;p__Planctomycetes;c__Planctomycetia;o__Gemmatales	2.00153	0.572089	0.607038	1	0.0623298	0.0538443	0.0616241	0.0517406		k__Bacteria;p__Proteobacteria;c__Deltaproteobacteria;o__MBNT15	0.0531741	1	1	1	2.88173e-06	2.70238e-06			k__Bacteria;p__Gemmatimonadetes;c__Gemm-2;o__	nan	nan	1	nan	0	0			k__Archaea;p__Euryarchaeota;c__Halobacteria;o__Halobacteriales	nan	nan	1	nan	0	0
k__Bacteria;p__Gemmatimonadetes;Other;Other	1.97961	0.576649	0.607038	1	0	0	6.89157e-07	7.71637e-07		k__Bacteria;p__Chloroflexi;c__Anaerolineae;o__pLW-97	0.972598	1	1	1	2.18577e-06	0			k__Bacteria;p__Gemmatimonadetes;c__Gemm-3;o__	nan	nan	1	nan	0	0			k__Bacteria;p__Actinobacteria;c__Rubrobacteria;o__Rubrobacterales	nan	nan	1	nan	0	0
k__Bacteria;p__Proteobacteria;c__Gammaproteobacteria;o__HTCC2188	1.97961	0.576649	0.607038	1	0	0	5.15854e-07	2.50141e-06		k__Bacteria;p__GN04;c__GN15;o__	0.972598	1	1	1	2.18577e-06	0			k__Bacteria;p__Gemmatimonadetes;c__Gemmatimonadetes;o__C114	nan	nan	1	nan	0	0			k__Bacteria;p__Bacteroidetes;Other;Other	nan	nan	1	nan	0	0
k__Bacteria;p__Actinobacteria;c__Rubrobacteria;o__Rubrobacterales	1.97368	0.577887	0.607038	1	0	1.46872e-05	0	1.66761e-06		k__Bacteria;p__ZB3;c__;o__	0.972598	1	1	1	2.12051e-06	0			k__Bacteria;p__Kazan-3B-28;c__;o__	nan	nan	1	nan	0	0			k__Bacteria;p__Bacteroidetes;c__;o__	nan	nan	1	nan	0	0
k__Bacteria;p__Chloroflexi;c__Anaerolineae;Other	1.97368	0.577887	0.607038	1	0	0	1.09289e-06	8.76962e-07		k__Bacteria;p__Verrucomicrobia;c__;o__	0.478507	1	1	1	1.46361e-06	8.33804e-07			k__Bacteria;p__OP11;c__;o__	nan	nan	1	nan	0	0			k__Bacteria;p__Chloroflexi;c__Anaerolineae;o__CFB-26	nan	nan	1	nan	0	0
k__Bacteria;p__Planctomycetes;c__C6;o__MVS-107	1.91799	0.589602	0.61569	1	3.93425e-06	0	2.36091e-06	3.33522e-06		k__Bacteria;p__SBR1093;c__VHS-B5-50;o__	0.972598	1	1	1	1.09289e-06	0			k__Bacteria;p__Planctomycetes;c__;o__	nan	nan	1	nan	0	0			k__Bacteria;p__Cyanobacteria;c__Chloroplast;Other	nan	nan	1	nan	0	0
k__Bacteria;p__Proteobacteria;c__Deltaproteobacteria;o__AF420338	1.91799	0.589602	0.61569	1	2.57953e-06	0	1.57215e-06	2.27305e-06		k__Bacteria;p__WWE1;c__[Cloacamonae];o__[Cloacamonales]	0.972598	1	1	1	1.09289e-06	0			k__Bacteria;p__Planctomycetes;c__028H05-P-BN-P5;o__	nan	nan	1	nan	0	0			k__Bacteria;p__Cyanobacteria;c__Chloroplast;o__	nan	nan	1	nan	0	0
k__Bacteria;p__Tenericutes;c__Mollicutes;o__	1.90062	0.593287	0.617716	1	4.49623e-06	4.22216e-06	1.22959e-05	4.87511e-06		k__Bacteria;p__Proteobacteria;c__Betaproteobacteria;o__ASSO-13	0.972598	1	1	1	1.03171e-06	0			k__Bacteria;p__Planctomycetes;c__C6;o__d113	nan	nan	1	nan	0	0			k__Bacteria;p__Cyanobacteria;c__Chloroplast;o__CAB-I	nan	nan	1	nan	0	0
k__Bacteria;p__WS3;c__PRR-12;o__Sediment-1	1.78617	0.617948	0.641507	1	6.19617e-05	3.30817e-06	1.27362e-05	2.78015e-05		k__Archaea;p__Euryarchaeota;c__Halobacteria;o__Halobacteriales	nan	nan	1	nan	0	0			k__Bacteria;p__Planctomycetes;c__OM190;o__CL500-15	nan	nan	1	nan	0	0			k__Bacteria;p__Cyanobacteria;c__Nostocophycideae;o__Stigonematales	nan	nan	1	nan	0	0
k__Bacteria;p__TM6;c__SBRH58;o__	1.42112	0.700592	0.725175	1	0.000131846	8.07925e-05	6.62085e-05	7.62047e-05		k__Bacteria;p__Acidobacteria;c__RB25;o__	nan	nan	1	nan	0	0			k__Bacteria;p__Proteobacteria;c__Alphaproteobacteria;o__Kiloniellales	nan	nan	1	nan	0	0			k__Bacteria;p__Cyanobacteria;c__Oscillatoriophycideae;o__Oscillatoriales	nan	nan	1	nan	0	0
k__Bacteria;p__Gemmatimonadetes;c__Gemmatimonadetes;Other	1.39215	0.707376	0.730061	1	6.10872e-05	1.60901e-05	8.64537e-06	2.84966e-05		k__Bacteria;p__Bacteroidetes;c__;o__	nan	nan	1	nan	0	0			k__Bacteria;p__Proteobacteria;c__Deltaproteobacteria;o__PB19	nan	nan	1	nan	0	0			k__Bacteria;p__Deferribacteres;c__Deferribacteres;o__Deferribacterales	nan	nan	1	nan	0	0
k__Bacteria;p__Proteobacteria;c__Gammaproteobacteria;o__Enterobacteriales	1.3824	0.709665	0.730295	1	0.000256971	0.000197977	9.20001e-05	0.000273231		k__Bacteria;p__Chloroflexi;c__Anaerolineae;o__CFB-26	nan	nan	1	nan	0	0			k__Bacteria;p__Proteobacteria;c__Deltaproteobacteria;o__[Entotheonellales]	nan	nan	1	nan	0	0			k__Bacteria;p__Firmicutes;Other;Other	nan	nan	1	nan	0	0
k__Bacteria;p__TM7;c__SC3;o__	1.3311	0.721762	0.74059	1	0.000936379	0.000830595	0.000790279	0.00078272		k__Bacteria;p__Chloroflexi;c__TK10;Other	nan	nan	1	nan	0	0			k__Bacteria;p__Proteobacteria;c__Gammaproteobacteria;o__Oceanospirillales	nan	nan	1	nan	0	0			k__Bacteria;p__Firmicutes;c__Bacilli;o__Gemellales	nan	nan	1	nan	0	0
k__Bacteria;p__Proteobacteria;c__Gammaproteobacteria;o__Xanthomonadales	1.02863	0.794325	0.812691	1	0.0308046	0.0341242	0.0318092	0.0310798		k__Bacteria;p__Cyanobacteria;c__Chloroplast;Other	nan	nan	1	nan	0	0			k__Bacteria;p__SAR406;c__AB16;o__Arctic96B-7	nan	nan	1	nan	0	0			k__Bacteria;p__Firmicutes;c__Erysipelotrichi;o__Erysipelotrichales	nan	nan	1	nan	0	0
k__Bacteria;p__Proteobacteria;c__TA18;o__PHOS-HD29	0.901113	0.825159	0.841805	1	2.35084e-05	1.40754e-05	1.63765e-05	2.45008e-05		k__Bacteria;p__Cyanobacteria;c__Chloroplast;o__CAB-I	nan	nan	1	nan	0	0			k__Bacteria;p__TM7;Other;Other	nan	nan	1	nan	0	0			k__Bacteria;p__Planctomycetes;c__028H05-P-BN-P5;o__	nan	nan	1	nan	0	0
k__Bacteria;p__Chloroflexi;c__;o__	0.883	0.829528	0.84383	1	1.44913e-05	8.10952e-07	2.24633e-06	2.70238e-06		k__Bacteria;p__Cyanobacteria;c__Nostocophycideae;o__Stigonematales	nan	nan	1	nan	0	0			k__Bacteria;p__TM7;c__MJK10;o__	nan	nan	1	nan	0	0			k__Bacteria;p__Proteobacteria;c__Deltaproteobacteria;o__[Entotheonellales]	nan	nan	1	nan	0	0
k__Bacteria;p__TM7;c__TM7-3;Other	0.701185	0.872925	0.885431	1	4.83183e-06	4.217e-06	3.12526e-06	1.51277e-05		k__Bacteria;p__Deferribacteres;c__Deferribacteres;o__Deferribacterales	nan	nan	1	nan	0	0			k__Bacteria;p__TM7;c__TM7-3;o__I025	nan	nan	1	nan	0	0			k__Bacteria;p__TM7;Other;Other	nan	nan	1	nan	0	0
k__Bacteria;p__Planctomycetes;c__vadinHA49;o__DH61	0.38072	0.944196	0.954987	1	0.000144466	9.80549e-05	0.000117819	9.30861e-05		k__Bacteria;p__Firmicutes;Other;Other	nan	nan	1	nan	0	0			k__Bacteria;p__Tenericutes;c__Mollicutes;o__Mycoplasmatales	nan	nan	1	nan	0	0			k__Bacteria;p__TM7;c__MJK10;o__	nan	nan	1	nan	0	0
k__Bacteria;p__Bacteroidetes;c__;o__	nan	nan	1	nan	0	0	0	0		k__Bacteria;p__Firmicutes;c__Bacilli;o__Gemellales	nan	nan	1	nan	0	0			k__Bacteria;p__WS2;c__SHA-109;o__	nan	nan	1	nan	0	0			k__Bacteria;p__Tenericutes;c__Mollicutes;o__Mycoplasmatales	nan	nan	1	nan	0	0
k__Bacteria;p__Chloroflexi;c__Anaerolineae;o__CFB-26	nan	nan	1	nan	0	0	0	0		k__Bacteria;p__Planctomycetes;c__028H05-P-BN-P5;o__	nan	nan	1	nan	0	0			k__Bacteria;p__WS3;c__PRR-12;o__LD1-PA13	nan	nan	1	nan	0	0			k__Bacteria;p__Tenericutes;c__Mollicutes;o__RF39	nan	nan	1	nan	0	0
k__Bacteria;p__Planctomycetes;c__028H05-P-BN-P5;o__	nan	nan	1	nan	0	0	0	0		k__Bacteria;p__Tenericutes;c__Mollicutes;o__RF39	nan	nan	1	nan	0	0			k__Bacteria;p__WS5;c__;o__	nan	nan	1	nan	0	0			k__Bacteria;p__WS3;c__PRR-12;o__LD1-PA13	nan	nan	1	nan	0	0
k__Bacteria;p__WS3;c__PRR-12;o__LD1-PA13	nan	nan	1	nan	0	0	0	0		k__Bacteria;p__WS3;c__PRR-12;o__LD1-PA13	nan	nan	1	nan	0	0			k__Bacteria;p__[Thermi];c__Deinococci;o__Deinococcales	nan	nan	1	nan	0	0			k__Bacteria;p__WS5;c__;o__	nan	nan	1	nan	0	0

## Sheet: Table S5. Permanova
Table S5. Effects of main factors and their interactions assesed by PERMANOVA. Main factors represent site (Location) (Ash Basins, Pond B, Tim's Branch, Upper Three Runs). Values in table represent the F-ratio (F), the level of significance, ns, not significance (p < 0.05).
Source	df	SS	MS	Pseudo-F	P(perm)	Unique perms	P (Monte Carlo Test)
Location of site	3	11244	3748	10.75	0.001	999	0.001
Residuals	69	24056	667.64
Total	72	126550

## Sheet: Table S6. distLM & dbRDA
Table S6. Relative position of soil samples in the biplot is based on log transformed Bray Curtis dissimilarities. Vectors indicate the weight and direction of those edaphic properties or heavy metals that were best predictors of soil bacterial composition as suggested by the results of the distance-based linear model (distLM). The dbRDA axes describe the percentage of the fitted or total variati…
MARGINAL TESTS
Variable	SS(trace)	Pseudo-F	P	Proportion of Varation Explained
P	4172.1	9.516	0.001	0.11819
pH	3759	8.4615	0.001	0.10649
Water	5332.3	12.633	0.001	0.15106
Carbon	3243.5	7.1838	0.001	0.091883
Nitrogen	3965.1	8.9841	0.001	0.11232
Cr	945.21	1.9534	0.048	0.026776
Co	2373.5	5.118	0.001	0.067238
Ni	983.13	2.034	0.061	0.02785
Cu	959.51	1.9838	0.057	0.027181
Zn	1109.6	2.3041	0.03	0.031432
As	1254.3	2.6156	0.026	0.035531
Sr	1664	3.5124	0.005	0.047139
Pb	1304.2	2.7238	0.011	0.036946
U	539.61	1.1022	0.252	0.015286
C:N	4940.8	11.555	0.001	0.13997
Res. Df: 71
OVERALL BEST SOLUTIONS
R2	RSS	No. Variables	Selected Variables
0.4048	21010	9	pH, Carbon, Co,
			Ni, Zn, As
			Sr, Lead, C:N

## Sheet: Table S7. Picrust
Table S7. PICRUSt predicted metagenome contributions of soil samples
Gene	Sample	OTU	GeneCountPerGenome	OTUAbundanceInSample	CountContributedByOTU	ContributionPercentOfSample	ContributionPercentOfAllSamples	Taxa
K07240	PB6S	3117367	2	8233	16466	0.356029	0.00794193	p__Chloroflexi;c__Ktedonobacteria;o__Ktedonobacterales;f__Ktedonobacteraceae;g__;s__
K07665	PB6S	3117367	2	8233	16466	0.309134	0.00723034	p__Chloroflexi;c__Ktedonobacteria;o__Ktedonobacterales;f__Ktedonobacteraceae;g__;s__
K03446	PB14S	666038	3	4051	12153	0.166964	0.00338383	p__Acidobacteria;c__Solibacteres;o__Solibacterales;f__Solibacteraceae;g__;s__
K07644	PB1S	4128270	3	3117	9351	0.254643	0.00893511	p__Proteobacteria;c__Gammaproteobacteria;o__Pseudomonadales;f__Pseudomonadaceae;g__Pseudomonas;s__
K07665	PB1S	4128270	3	3117	9351	0.159682	0.00410609	p__Proteobacteria;c__Gammaproteobacteria;o__Pseudomonadales;f__Pseudomonadaceae;g__Pseudomonas;s__
K07644	PB1S	4432796	3	2768	8304	0.226131	0.00793467	p__Proteobacteria;c__Gammaproteobacteria;o__Pseudomonadales;f__Pseudomonadaceae;g__Pseudomonas;s__viridiflava
K07665	PB1S	4432796	3	2768	8304	0.141803	0.00364634	p__Proteobacteria;c__Gammaproteobacteria;o__Pseudomonadales;f__Pseudomonadaceae;g__Pseudomonas;s__viridiflava
K08166	PB6S	3117367	1	8233	8233	0.806129	0.0728088	p__Chloroflexi;c__Ktedonobacteria;o__Ktedonobacterales;f__Ktedonobacteraceae;g__;s__
K14166	PB6S	3117367	1	8233	8233	0.778682	0.047685	p__Chloroflexi;c__Ktedonobacteria;o__Ktedonobacterales;f__Ktedonobacteraceae;g__;s__
K03446	PB6S	3117367	1	8233	8233	0.147518	0.00229236	p__Chloroflexi;c__Ktedonobacteria;o__Ktedonobacterales;f__Ktedonobacteraceae;g__;s__
K07788	PB14S	666038	2	4051	8102	0.224054	0.00489468	p__Acidobacteria;c__Solibacteres;o__Solibacterales;f__Solibacteraceae;g__;s__
K07789	PB14S	666038	2	4051	8102	0.221384	0.00485337	p__Acidobacteria;c__Solibacteres;o__Solibacterales;f__Solibacteraceae;g__;s__
K07799	PB14S	666038	2	4051	8102	0.191963	0.00398781	p__Acidobacteria;c__Solibacteres;o__Solibacterales;f__Solibacteraceae;g__;s__
K07665	PB14S	666038	2	4051	8102	0.177949	0.00355765	p__Acidobacteria;c__Solibacteres;o__Solibacterales;f__Solibacteraceae;g__;s__
K07239	PB14S	666038	2	4051	8102	0.14037	0.00270056	p__Acidobacteria;c__Solibacteres;o__Solibacterales;f__Solibacteraceae;g__;s__
K03446	PB12S	1127642	3	2537	7611	0.159784	0.00211918	p__Acidobacteria;c__Solibacteres;o__Solibacterales;f__Solibacteraceae;g__;s__
K07644	PB8S	4128270	3	2514	7542	0.25972	0.00720656	p__Proteobacteria;c__Gammaproteobacteria;o__Pseudomonadales;f__Pseudomonadaceae;g__Pseudomonas;s__
K07665	PB8S	4128270	3	2514	7542	0.16794	0.00331175	p__Proteobacteria;c__Gammaproteobacteria;o__Pseudomonadales;f__Pseudomonadaceae;g__Pseudomonas;s__
K03446	PB5S	666038	3	2491	7473	0.110813	0.00208075	p__Acidobacteria;c__Solibacteres;o__Solibacterales;f__Solibacteraceae;g__;s__
K07644	PB3S	4128270	3	2342	7026	0.23312	0.00671351	p__Proteobacteria;c__Gammaproteobacteria;o__Pseudomonadales;f__Pseudomonadaceae;g__Pseudomonas;s__
K07665	PB3S	4128270	3	2342	7026	0.139966	0.00308517	p__Proteobacteria;c__Gammaproteobacteria;o__Pseudomonadales;f__Pseudomonadaceae;g__Pseudomonas;s__
K07644	PB8S	4432796	3	2153	6459	0.222425	0.00617173	p__Proteobacteria;c__Gammaproteobacteria;o__Pseudomonadales;f__Pseudomonadaceae;g__Pseudomonas;s__viridiflava
K07665	PB8S	4432796	3	2153	6459	0.143824	0.00283619	p__Proteobacteria;c__Gammaproteobacteria;o__Pseudomonadales;f__Pseudomonadaceae;g__Pseudomonas;s__viridiflava
K07644	PB6S	4128270	3	2130	6390	0.267857	0.0061058	p__Proteobacteria;c__Gammaproteobacteria;o__Pseudomonadales;f__Pseudomonadaceae;g__Pseudomonas;s__
K07665	PB6S	4128270	3	2130	6390	0.119966	0.00280589	p__Proteobacteria;c__Gammaproteobacteria;o__Pseudomonadales;f__Pseudomonadaceae;g__Pseudomonas;s__
K07665	UR3S	4415366	2	3156	6312	0.205911	0.00277164	p__Planctomycetes;c__Phycisphaerae;o__WD2101;f__;g__;s__
K07239	UR3S	4415366	2	3156	6312	0.153547	0.00210392	p__Planctomycetes;c__Phycisphaerae;o__WD2101;f__;g__;s__
K07644	PB3S	4432796	3	1987	5961	0.197784	0.00569588	p__Proteobacteria;c__Gammaproteobacteria;o__Pseudomonadales;f__Pseudomonadaceae;g__Pseudomonas;s__viridiflava
K07665	PB3S	4432796	3	1987	5961	0.11875	0.00261752	p__Proteobacteria;c__Gammaproteobacteria;o__Pseudomonadales;f__Pseudomonadaceae;g__Pseudomonas;s__viridiflava
K03446	PB5S	1127642	3	1970	5910	0.0876361	0.00164556	p__Acidobacteria;c__Solibacteres;o__Solibacterales;f__Solibacteraceae;g__;s__
K07644	PB5S	4128270	3	1902	5706	0.201312	0.00545222	p__Proteobacteria;c__Gammaproteobacteria;o__Pseudomonadales;f__Pseudomonadaceae;g__Pseudomonas;s__
K07665	PB5S	4128270	3	1902	5706	0.115525	0.00250554	p__Proteobacteria;c__Gammaproteobacteria;o__Pseudomonadales;f__Pseudomonadaceae;g__Pseudomonas;s__
K07644	PB6S	4432796	3	1848	5544	0.232394	0.00529743	p__Proteobacteria;c__Gammaproteobacteria;o__Pseudomonadales;f__Pseudomonadaceae;g__Pseudomonas;s__viridiflava
K07665	PB6S	4432796	3	1848	5544	0.104083	0.00243441	p__Proteobacteria;c__Gammaproteobacteria;o__Pseudomonadales;f__Pseudomonadaceae;g__Pseudomonas;s__viridiflava
K07788	PB1S	4432796	2	2768	5536	0.147678	0.00334448	p__Proteobacteria;c__Gammaproteobacteria;o__Pseudomonadales;f__Pseudomonadaceae;g__Pseudomonas;s__viridiflava
K07789	PB1S	4432796	2	2768	5536	0.144611	0.00331625	p__Proteobacteria;c__Gammaproteobacteria;o__Pseudomonadales;f__Pseudomonadaceae;g__Pseudomonas;s__viridiflava
K07799	PB1S	4432796	2	2768	5536	0.127387	0.00272482	p__Proteobacteria;c__Gammaproteobacteria;o__Pseudomonadales;f__Pseudomonadaceae;g__Pseudomonas;s__viridiflava
K03446	PB1S	4432796	2	2768	5536	0.0759584	0.00154142	p__Proteobacteria;c__Gammaproteobacteria;o__Pseudomonadales;f__Pseudomonadaceae;g__Pseudomonas;s__viridiflava
K03446	AB17S	4388819	5	1106	5530	0.0664807	0.00153975	p__Proteobacteria;c__Alphaproteobacteria;o__Rhizobiales;f__Bradyrhizobiaceae;g__Bradyrhizobium;s__
K07644	PB4S	4128270	3	1768	5304	0.203055	0.0050681	p__Proteobacteria;c__Gammaproteobacteria;o__Pseudomonadales;f__Pseudomonadaceae;g__Pseudomonas;s__
K07665	PB4S	4128270	3	1768	5304	0.113666	0.00232902	p__Proteobacteria;c__Gammaproteobacteria;o__Pseudomonadales;f__Pseudomonadaceae;g__Pseudomonas;s__
K07240	PB8S	811074	3	1719	5157	0.151989	0.00248734	p__Proteobacteria;c__Alphaproteobacteria;o__Rhizobiales;f__Bradyrhizobiaceae;g__;s__
K07788	PB12S	1127642	2	2537	5074	0.210121	0.00306537	p__Acidobacteria;c__Solibacteres;o__Solibacterales;f__Solibacteraceae;g__;s__
K07789	PB12S	1127642	2	2537	5074	0.208996	0.0030395	p__Acidobacteria;c__Solibacteres;o__Solibacterales;f__Solibacteraceae;g__;s__
K07799	PB12S	1127642	2	2537	5074	0.179325	0.00249743	p__Acidobacteria;c__Solibacteres;o__Solibacterales;f__Solibacteraceae;g__;s__
K07665	PB12S	1127642	2	2537	5074	0.160301	0.00222803	p__Acidobacteria;c__Solibacteres;o__Solibacterales;f__Solibacteraceae;g__;s__
K07239	PB12S	1127642	2	2537	5074	0.13341	0.00169127	p__Acidobacteria;c__Solibacteres;o__Solibacterales;f__Solibacteraceae;g__;s__
K07788	PB5S	666038	2	2491	4982	0.138032	0.00300979	p__Acidobacteria;c__Solibacteres;o__Solibacterales;f__Solibacteraceae;g__;s__
K07789	PB5S	666038	2	2491	4982	0.137211	0.00298438	p__Acidobacteria;c__Solibacteres;o__Solibacterales;f__Solibacteraceae;g__;s__
K07799	PB5S	666038	2	2491	4982	0.116702	0.00245214	p__Acidobacteria;c__Solibacteres;o__Solibacterales;f__Solibacteraceae;g__;s__
K07665	PB5S	666038	2	2491	4982	0.100867	0.00218763	p__Acidobacteria;c__Solibacteres;o__Solibacterales;f__Solibacteraceae;g__;s__
K07239	PB5S	666038	2	2491	4982	0.0941902	0.0016606	p__Acidobacteria;c__Solibacteres;o__Solibacterales;f__Solibacteraceae;g__;s__
K07644	PB5S	4432796	3	1539	4617	0.162892	0.00441166	p__Proteobacteria;c__Gammaproteobacteria;o__Pseudomonadales;f__Pseudomonadaceae;g__Pseudomonas;s__viridiflava
K07665	PB5S	4432796	3	1539	4617	0.0934767	0.00202736	p__Proteobacteria;c__Gammaproteobacteria;o__Pseudomonadales;f__Pseudomonadaceae;g__Pseudomonas;s__viridiflava
K03446	PB14S	1127642	3	1491	4473	0.0614524	0.00124544	p__Acidobacteria;c__Solibacteres;o__Solibacterales;f__Solibacteraceae;g__;s__
K07240	AB17S	4388819	4	1106	4424	0.0914352	0.0021338	p__Proteobacteria;c__Alphaproteobacteria;o__Rhizobiales;f__Bradyrhizobiaceae;g__Bradyrhizobium;s__
K07665	UR18S	4415366	2	2199	4398	0.11222	0.00193119	p__Planctomycetes;c__Phycisphaerae;o__WD2101;f__;g__;s__
K07239	UR18S	4415366	2	2199	4398	0.0827656	0.00146594	p__Planctomycetes;c__Phycisphaerae;o__WD2101;f__;g__;s__
K03446	PB3S	666038	3	1456	4368	0.065947	0.00121621	p__Acidobacteria;c__Solibacteres;o__Solibacterales;f__Solibacteraceae;g__;s__
K08167	PB5S	4411088	3	1446	4338	0.33117	0.00655718	p__Actinobacteria;c__Actinobacteria;o__Actinomycetales;f__;g__;s__
K07240	UR2S	3798902	3	1440	4320	0.0712542	0.00208363	p__Proteobacteria;c__Alphaproteobacteria;o__Rhizobiales;f__Methylocystaceae;g__;s__
K07644	PB4S	4432796	3	1438	4314	0.165154	0.00412213	p__Proteobacteria;c__Gammaproteobacteria;o__Pseudomonadales;f__Pseudomonadaceae;g__Pseudomonas;s__viridiflava
K07665	PB4S	4432796	3	1438	4314	0.0924501	0.00189431	p__Proteobacteria;c__Gammaproteobacteria;o__Pseudomonadales;f__Pseudomonadaceae;g__Pseudomonas;s__viridiflava
K07788	PB8S	4432796	2	2153	4306	0.146492	0.00260139	p__Proteobacteria;c__Gammaproteobacteria;o__Pseudomonadales;f__Pseudomonadaceae;g__Pseudomonas;s__viridiflava
K07789	PB8S	4432796	2	2153	4306	0.142715	0.00257944	p__Proteobacteria;c__Gammaproteobacteria;o__Pseudomonadales;f__Pseudomonadaceae;g__Pseudomonas;s__viridiflava
K07799	PB8S	4432796	2	2153	4306	0.118306	0.00211942	p__Proteobacteria;c__Gammaproteobacteria;o__Pseudomonadales;f__Pseudomonadaceae;g__Pseudomonas;s__viridiflava
K03446	PB8S	4432796	2	2153	4306	0.0750305	0.00119895	p__Proteobacteria;c__Gammaproteobacteria;o__Pseudomonadales;f__Pseudomonadaceae;g__Pseudomonas;s__viridiflava
K07240	UR10S	3798902	3	1397	4191	0.0776758	0.00202142	p__Proteobacteria;c__Alphaproteobacteria;o__Rhizobiales;f__Methylocystaceae;g__;s__
K03446	PB1S	4352522	4	1034	4136	0.0567493	0.00115161	p__Acidobacteria;c__Acidobacteriia;o__Acidobacteriales;f__Acidobacteriaceae;g__;s__
K07240	PB14S	811074	3	1374	4122	0.127167	0.00198813	p__Proteobacteria;c__Alphaproteobacteria;o__Rhizobiales;f__Bradyrhizobiaceae;g__;s__
K07644	PB2S	4128270	3	1373	4119	0.172228	0.0039358	p__Proteobacteria;c__Gammaproteobacteria;o__Pseudomonadales;f__Pseudomonadaceae;g__Pseudomonas;s__
K07240	UR16S	3798902	3	1373	4119	0.113653	0.00198669	p__Proteobacteria;c__Alphaproteobacteria;o__Rhizobiales;f__Methylocystaceae;g__;s__
K07665	PB2S	4128270	3	1373	4119	0.0926889	0.00180868	p__Proteobacteria;c__Gammaproteobacteria;o__Pseudomonadales;f__Pseudomonadaceae;g__Pseudomonas;s__
K07240	PB16S	3117367	2	2049	4098	0.125413	0.00197656	p__Chloroflexi;c__Ktedonobacteria;o__Ktedonobacterales;f__Ktedonobacteraceae;g__;s__
K07665	PB16S	3117367	2	2049	4098	0.113878	0.00179946	p__Chloroflexi;c__Ktedonobacteria;o__Ktedonobacterales;f__Ktedonobacteraceae;g__;s__
K07240	UR2S	811074	3	1359	4077	0.0672462	0.00196643	p__Proteobacteria;c__Alphaproteobacteria;o__Rhizobiales;f__Bradyrhizobiaceae;g__;s__
K03446	PB19S	666038	3	1357	4071	0.0737246	0.00113351	p__Acidobacteria;c__Solibacteres;o__Solibacterales;f__Solibacteraceae;g__;s__
K07241	PB14S	666038	1	4051	4051	0.209462	0.00466114	p__Acidobacteria;c__Solibacteres;o__Solibacterales;f__Solibacteraceae;g__;s__
K07644	PB14S	666038	1	4051	4051	0.18841	0.00387083	p__Acidobacteria;c__Solibacteres;o__Solibacterales;f__Solibacteraceae;g__;s__
K07787	PB14S	666038	1	4051	4051	0.180213	0.00323173	p__Acidobacteria;c__Solibacteres;o__Solibacterales;f__Solibacteraceae;g__;s__
K07798	PB14S	666038	1	4051	4051	0.169003	0.00321903	p__Acidobacteria;c__Solibacteres;o__Solibacterales;f__Solibacteraceae;g__;s__
K08167	UR16S	4411088	3	1343	4029	0.178947	0.0060901	p__Actinobacteria;c__Actinobacteria;o__Actinomycetales;f__;g__;s__
K07788	PB3S	4432796	2	1987	3974	0.116458	0.00240082	p__Proteobacteria;c__Gammaproteobacteria;o__Pseudomonadales;f__Pseudomonadaceae;g__Pseudomonas;s__viridiflava
K07789	PB3S	4432796	2	1987	3974	0.115513	0.00238056	p__Proteobacteria;c__Gammaproteobacteria;o__Pseudomonadales;f__Pseudomonadaceae;g__Pseudomonas;s__viridiflava
K07799	PB3S	4432796	2	1987	3974	0.0996789	0.00195601	p__Proteobacteria;c__Gammaproteobacteria;o__Pseudomonadales;f__Pseudomonadaceae;g__Pseudomonas;s__viridiflava
K03446	PB3S	4432796	2	1987	3974	0.0599985	0.00110651	p__Proteobacteria;c__Gammaproteobacteria;o__Pseudomonadales;f__Pseudomonadaceae;g__Pseudomonas;s__viridiflava
K07239	PB8S	2473794	3	1323	3969	0.0817373	0.00132295	p__Planctomycetes;c__Planctomycetia;o__Gemmatales;f__Isosphaeraceae;g__;s__
K07240	AB16S	811074	3	1321	3963	0.0929714	0.00191145	p__Proteobacteria;c__Alphaproteobacteria;o__Rhizobiales;f__Bradyrhizobiaceae;g__;s__
K07665	UR11S	160254	2	1978	3956	0.148895	0.00173711	p__Chloroflexi;c__Ktedonobacteria;o__Ktedonobacterales;f__Ktedonobacteraceae;g__;s__
K07240	UR11S	160254	2	1978	3956	0.100857	0.00190807	p__Chloroflexi;c__Ktedonobacteria;o__Ktedonobacterales;f__Ktedonobacteraceae;g__;s__
K07788	PB5S	1127642	2	1970	3940	0.109162	0.00238028	p__Acidobacteria;c__Solibacteres;o__Solibacterales;f__Solibacteraceae;g__;s__
K07789	PB5S	1127642	2	1970	3940	0.108513	0.00236019	p__Acidobacteria;c__Solibacteres;o__Solibacterales;f__Solibacteraceae;g__;s__
K07799	PB5S	1127642	2	1970	3940	0.0922933	0.00193927	p__Acidobacteria;c__Solibacteres;o__Solibacterales;f__Solibacteraceae;g__;s__
K07665	PB5S	1127642	2	1970	3940	0.07977	0.00173008	p__Acidobacteria;c__Solibacteres;o__Solibacterales;f__Solibacteraceae;g__;s__
K07239	PB5S	1127642	2	1970	3940	0.07449	0.00131328	p__Acidobacteria;c__Solibacteres;o__Solibacterales;f__Solibacteraceae;g__;s__
K03446	AB18S	4314933	3	1302	3906	0.0484441	0.00108757	p__Acidobacteria;c__Acidobacteriia;o__Acidobacteriales;f__Koribacteraceae;g__;s__
K07240	AB4S	811074	3	1300	3900	0.126205	0.00188106	p__Proteobacteria;c__Alphaproteobacteria;o__Rhizobiales;f__Bradyrhizobiaceae;g__;s__
K08167	PB10S	4411088	3	1289	3867	0.380723	0.00584523	p__Actinobacteria;c__Actinobacteria;o__Actinomycetales;f__;g__;s__
K07240	UR7S	811074	3	1277	3831	0.129386	0.00184778	p__Proteobacteria;c__Alphaproteobacteria;o__Rhizobiales;f__Bradyrhizobiaceae;g__;s__
K07240	UR15S	811074	3	1259	3777	0.0872186	0.00182173	p__Proteobacteria;c__Alphaproteobacteria;o__Rhizobiales;f__Bradyrhizobiaceae;g__;s__
K03446	PB4S	666038	3	1258	3774	0.0586362	0.00105082	p__Acidobacteria;c__Solibacteres;o__Solibacterales;f__Solibacteraceae;g__;s__
K08167	UR11S	4411088	3	1242	3726	0.221839	0.0056321	p__Actinobacteria;c__Actinobacteria;o__Actinomycetales;f__;g__;s__
K03446	PB12S	666038	3	1241	3723	0.0781601	0.00103662	p__Acidobacteria;c__Solibacteres;o__Solibacterales;f__Solibacteraceae;g__;s__
K07788	PB6S	4432796	2	1848	3696	0.154039	0.00223287	p__Proteobacteria;c__Gammaproteobacteria;o__Pseudomonadales;f__Pseudomonadaceae;g__Pseudomonas;s__viridiflava
K07789	PB6S	4432796	2	1848	3696	0.152368	0.00221403	p__Proteobacteria;c__Gammaproteobacteria;o__Pseudomonadales;f__Pseudomonadaceae;g__Pseudomonas;s__viridiflava
K07799	PB6S	4432796	2	1848	3696	0.135127	0.00181917	p__Proteobacteria;c__Gammaproteobacteria;o__Pseudomonadales;f__Pseudomonadaceae;g__Pseudomonas;s__viridiflava
K03446	PB6S	4432796	2	1848	3696	0.0662247	0.0010291	p__Proteobacteria;c__Gammaproteobacteria;o__Pseudomonadales;f__Pseudomonadaceae;g__Pseudomonas;s__viridiflava
K07665	UR4S	4415366	2	1840	3680	0.159584	0.00161591	p__Planctomycetes;c__Phycisphaerae;o__WD2101;f__;g__;s__
K07239	UR4S	4415366	2	1840	3680	0.104237	0.00122662	p__Planctomycetes;c__Phycisphaerae;o__WD2101;f__;g__;s__
K07240	PB9S	811074	3	1221	3663	0.110189	0.00176675	p__Proteobacteria;c__Alphaproteobacteria;o__Rhizobiales;f__Bradyrhizobiaceae;g__;s__
K08167	UR15S	4411088	3	1207	3621	0.176884	0.00547339	p__Actinobacteria;c__Actinobacteria;o__Actinomycetales;f__;g__;s__
K08167	UR16S	136417	3	1202	3606	0.16016	0.00545071	p__Actinobacteria;c__Actinobacteria;o__Actinomycetales;f__;g__;s__
K03446	PB16S	254031	6	597	3582	0.0671617	0.000997358	p__Proteobacteria;c__Betaproteobacteria;o__Burkholderiales;f__Burkholderiaceae;g__Burkholderia;s__
K07240	UR15S	3798902	3	1193	3579	0.0826463	0.00172623	p__Proteobacteria;c__Alphaproteobacteria;o__Rhizobiales;f__Methylocystaceae;g__;s__
K03446	AB15S	4388819	5	712	3560	0.0434083	0.000991233	p__Proteobacteria;c__Alphaproteobacteria;o__Rhizobiales;f__Bradyrhizobiaceae;g__Bradyrhizobium;s__
K08167	PB12S	4411088	3	1175	3525	0.434917	0.00532827	p__Actinobacteria;c__Actinobacteria;o__Actinomycetales;f__;g__;s__
K07240	PB19S	811074	3	1164	3492	0.119704	0.00168427	p__Proteobacteria;c__Alphaproteobacteria;o__Rhizobiales;f__Bradyrhizobiaceae;g__;s__
K07644	PB2S	4432796	3	1160	3480	0.145509	0.00332522	p__Proteobacteria;c__Gammaproteobacteria;o__Pseudomonadales;f__Pseudomonadaceae;g__Pseudomonas;s__viridiflava
K07665	PB2S	4432796	3	1160	3480	0.0783096	0.00152809	p__Proteobacteria;c__Gammaproteobacteria;o__Pseudomonadales;f__Pseudomonadaceae;g__Pseudomonas;s__viridiflava
K07665	UR5S	4415366	2	1733	3466	0.108468	0.00152195	p__Planctomycetes;c__Phycisphaerae;o__WD2101;f__;g__;s__
K07239	UR5S	4415366	2	1733	3466	0.0744272	0.00115529	p__Planctomycetes;c__Phycisphaerae;o__WD2101;f__;g__;s__
K07240	UR12S	3798902	3	1152	3456	0.145546	0.00166691	p__Proteobacteria;c__Alphaproteobacteria;o__Rhizobiales;f__Methylocystaceae;g__;s__
K07239	PB8S	811074	2	1719	3438	0.0708019	0.00114595	p__Proteobacteria;c__Alphaproteobacteria;o__Rhizobiales;f__Bradyrhizobiaceae;g__;s__
K03446	PB8S	811074	2	1719	3438	0.0599059	0.000957263	p__Proteobacteria;c__Alphaproteobacteria;o__Rhizobiales;f__Bradyrhizobiaceae;g__;s__
K03446	UR2S	4414706	3	1143	3429	0.0315119	0.000954757	p__Acidobacteria;c__Acidobacteriia;o__Acidobacteriales;f__Koribacteraceae;g__CandidatusKoribacter;
K07239	UR17S	512701	3	1132	3396	0.069472	0.00113195	p__Planctomycetes;c__Planctomycetia;o__Planctomycetales;f__Planctomycetaceae;g__Planctomyces;s__
K07240	PB13S	811074	3	1127	3381	0.122633	0.00163073	p__Proteobacteria;c__Alphaproteobacteria;o__Rhizobiales;f__Bradyrhizobiaceae;g__;s__
K07665	UR19S	4415366	2	1670	3340	0.123388	0.00146662	p__Planctomycetes;c__Phycisphaerae;o__WD2101;f__;g__;s__
K07239	UR19S	4415366	2	1670	3340	0.0854198	0.00111329	p__Planctomycetes;c__Phycisphaerae;o__WD2101;f__;g__;s__
K08167	UR2S	4411088	3	1100	3300	0.281234	0.00498817	p__Actinobacteria;c__Actinobacteria;o__Actinomycetales;f__;g__;s__
K07240	UR14S	3798902	3	1087	3261	0.0601505	0.00157285	p__Proteobacteria;c__Alphaproteobacteria;o__Rhizobiales;f__Methylocystaceae;g__;s__
K08167	AB2S	4411088	3	1058	3174	0.190049	0.00479771	p__Actinobacteria;c__Actinobacteria;o__Actinomycetales;f__;g__;s__
K08167	AB18S	4411088	3	1055	3165	0.229182	0.00478411	p__Actinobacteria;c__Actinobacteria;o__Actinomycetales;f__;g__;s__
K03446	AB14S	153350	3	1055	3165	0.0387123	0.00088125	p__Acidobacteria;c__DA052;o__Ellin6513;f__;g__;s__
K07787	UR3S	4415366	1	3156	3156	0.16587	0.00251773	p__Planctomycetes;c__Phycisphaerae;o__WD2101;f__;g__;s__
K03446	UR2S	4424782	3	1040	3120	0.0286723	0.000868721	p__Acidobacteria;c__Acidobacteriia;o__Acidobacteriales;f__Koribacteraceae;g__;s__
K07810	PB1S	4128270	1	3117	3117	0.830093	0.0809316	p__Proteobacteria;c__Gammaproteobacteria;o__Pseudomonadales;f__Pseudomonadaceae;g__Pseudomonas;s__
K06189	PB1S	4128270	1	3117	3117	0.292621	0.00931688	p__Proteobacteria;c__Gammaproteobacteria;o__Pseudomonadales;f__Pseudomonadaceae;g__Pseudomonas;s__
K07156	PB1S	4128270	1	3117	3117	0.181877	0.00504663	p__Proteobacteria;c__Gammaproteobacteria;o__Pseudomonadales;f__Pseudomonadaceae;g__Pseudomonas;s__
K07245	PB1S	4128270	1	3117	3117	0.168651	0.00424758	p__Proteobacteria;c__Gammaproteobacteria;o__Pseudomonadales;f__Pseudomonadaceae;g__Pseudomonas;s__
K07787	PB1S	4128270	1	3117	3117	0.135587	0.00248662	p__Proteobacteria;c__Gammaproteobacteria;o__Pseudomonadales;f__Pseudomonadaceae;g__Pseudomonas;s__
K07240	PB1S	4128270	1	3117	3117	0.086965	0.0015034	p__Proteobacteria;c__Gammaproteobacteria;o__Pseudomonadales;f__Pseudomonadaceae;g__Pseudomonas;s__
K07788	PB1S	4128270	1	3117	3117	0.0831488	0.00188308	p__Proteobacteria;c__Gammaproteobacteria;o__Pseudomonadales;f__Pseudomonadaceae;g__Pseudomonas;s__
K07789	PB1S	4128270	1	3117	3117	0.0814221	0.00186719	p__Proteobacteria;c__Gammaproteobacteria;o__Pseudomonadales;f__Pseudomonadaceae;g__Pseudomonas;s__
K07799	PB1S	4128270	1	3117	3117	0.0717244	0.00153419	p__Proteobacteria;c__Gammaproteobacteria;o__Pseudomonadales;f__Pseudomonadaceae;g__Pseudomonas;s__
K07239	PB1S	4128270	1	3117	3117	0.0573495	0.00103896	p__Proteobacteria;c__Gammaproteobacteria;o__Pseudomonadales;f__Pseudomonadaceae;g__Pseudomonas;s__
K03446	PB1S	4128270	1	3117	3117	0.0427678	0.000867885	p__Proteobacteria;c__Gammaproteobacteria;o__Pseudomonadales;f__Pseudomonadaceae;g__Pseudomonas;s__
K07240	AB18S	811074	3	1036	3108	0.0849923	0.00149906	p__Proteobacteria;c__Alphaproteobacteria;o__Rhizobiales;f__Bradyrhizobiaceae;g__;s__
K07665	PB10S	244491	2	1544	3088	0.098038	0.00135596	p__Verrucomicrobia;c__[Spartobacteria];o__[Chthoniobacterales];f__[Chthoniobacteraceae];g__CandidatusXiphinematobacter;
K03446	PB10S	244491	2	1544	3088	0.0628524	0.000859811	p__Verrucomicrobia;c__[Spartobacteria];o__[Chthoniobacterales];f__[Chthoniobacteraceae];g__CandidatusXiphinematobacter;
K07239	UR8S	2473794	3	1027	3081	0.0667418	0.00102696	p__Planctomycetes;c__Planctomycetia;o__Gemmatales;f__Isosphaeraceae;g__;s__
K07788	PB5S	4432796	2	1539	3078	0.0852797	0.00185952	p__Proteobacteria;c__Gammaproteobacteria;o__Pseudomonadales;f__Pseudomonadaceae;g__Pseudomonas;s__viridiflava
K07789	PB5S	4432796	2	1539	3078	0.0847724	0.00184382	p__Proteobacteria;c__Gammaproteobacteria;o__Pseudomonadales;f__Pseudomonadaceae;g__Pseudomonas;s__viridiflava
K07799	PB5S	4432796	2	1539	3078	0.0721012	0.00151499	p__Proteobacteria;c__Gammaproteobacteria;o__Pseudomonadales;f__Pseudomonadaceae;g__Pseudomonas;s__viridiflava
K03446	PB5S	4432796	2	1539	3078	0.0456419	0.000857026	p__Proteobacteria;c__Gammaproteobacteria;o__Pseudomonadales;f__Pseudomonadaceae;g__Pseudomonas;s__viridiflava
K03446	PB3S	1127642	3	1025	3075	0.0464256	0.000856191	p__Acidobacteria;c__Solibacteres;o__Solibacterales;f__Solibacteraceae;g__;s__
K07240	UR13S	3798902	3	1023	3069	0.0834307	0.00148025	p__Proteobacteria;c__Alphaproteobacteria;o__Rhizobiales;f__Methylocystaceae;g__;s__
K03446	AB18S	4424782	3	1020	3060	0.0379516	0.000852015	p__Acidobacteria;c__Acidobacteriia;o__Acidobacteriales;f__Koribacteraceae;g__;s__
K07239	TB5S	2473794	3	1017	3051	0.0822904	0.00101696	p__Planctomycetes;c__Planctomycetia;o__Gemmatales;f__Isosphaeraceae;g__;s__
K08167	PB19S	4411088	3	1006	3018	0.386477	0.00456191	p__Actinobacteria;c__Actinobacteria;o__Actinomycetales;f__;g__;s__
K07240	UR5S	3798902	3	1001	3003	0.109503	0.00144842	p__Proteobacteria;c__Alphaproteobacteria;o__Rhizobiales;f__Methylocystaceae;g__;s__
K03446	AB18S	4426256	3	999	2997	0.0371702	0.000834473	p__Acidobacteria;c__Acidobacteriia;o__Acidobacteriales;f__Koribacteraceae;g__;s__
K07240	PB16S	254031	5	597	2985	0.0913515	0.00143973	p__Proteobacteria;c__Betaproteobacteria;o__Burkholderiales;f__Burkholderiaceae;g__Burkholderia;s__
K07788	PB14S	1127642	2	1491	2982	0.0824645	0.00180152	p__Acidobacteria;c__Solibacteres;o__Solibacterales;f__Solibacteraceae;g__;s__
K07789	PB14S	1127642	2	1491	2982	0.0814821	0.00178632	p__Acidobacteria;c__Solibacteres;o__Solibacterales;f__Solibacteraceae;g__;s__
K07799	PB14S	1127642	2	1491	2982	0.0706535	0.00146774	p__Acidobacteria;c__Solibacteres;o__Solibacterales;f__Solibacteraceae;g__;s__
K07665	PB14S	1127642	2	1491	2982	0.0654953	0.00130942	p__Acidobacteria;c__Solibacteres;o__Solibacterales;f__Solibacteraceae;g__;s__
K07239	PB14S	1127642	2	1491	2982	0.0516641	0.00099396	p__Acidobacteria;c__Solibacteres;o__Solibacterales;f__Solibacteraceae;g__;s__
K03446	UR11S	4388819	5	593	2965	0.0686931	0.000825563	p__Proteobacteria;c__Alphaproteobacteria;o__Rhizobiales;f__Bradyrhizobiaceae;g__Bradyrhizobium;s__
K07240	PB3S	811074	3	985	2955	0.0802509	0.00142526	p__Proteobacteria;c__Alphaproteobacteria;o__Rhizobiales;f__Bradyrhizobiaceae;g__;s__
K07239	UR15S	2473794	3	980	2940	0.0431509	0.00097996	p__Planctomycetes;c__Planctomycetia;o__Gemmatales;f__Isosphaeraceae;g__;s__
K07788	PB3S	666038	2	1456	2912	0.0853358	0.00175923	p__Acidobacteria;c__Solibacteres;o__Solibacterales;f__Solibacteraceae;g__;s__
K07789	PB3S	666038	2	1456	2912	0.0846438	0.00174439	p__Acidobacteria;c__Solibacteres;o__Solibacterales;f__Solibacteraceae;g__;s__
K07799	PB3S	666038	2	1456	2912	0.073041	0.00143329	p__Acidobacteria;c__Solibacteres;o__Solibacterales;f__Solibacteraceae;g__;s__
K07239	PB3S	666038	2	1456	2912	0.0590131	0.000970628	p__Acidobacteria;c__Solibacteres;o__Solibacterales;f__Solibacteraceae;g__;s__
K07665	PB3S	666038	2	1456	2912	0.0580103	0.00127868	p__Acidobacteria;c__Solibacteres;o__Solibacterales;f__Solibacteraceae;g__;s__
K08167	UR18S	136417	3	968	2904	0.253006	0.00438959	p__Actinobacteria;c__Actinobacteria;o__Actinomycetales;f__;g__;s__
K07245	PB5S	4411088	2	1446	2892	0.165399	0.00394097	p__Actinobacteria;c__Actinobacteria;o__Actinomycetales;f__;g__;s__
K07240	PB6S	811074	3	963	2889	0.0624662	0.00139343	p__Proteobacteria;c__Alphaproteobacteria;o__Rhizobiales;f__Bradyrhizobiaceae;g__;s__
K03446	PB19S	1127642	3	962	2886	0.0522646	0.000803567	p__Acidobacteria;c__Solibacteres;o__Solibacterales;f__Solibacteraceae;g__;s__
K07156	UR2S	3798902	2	1440	2880	0.226647	0.00466291	p__Proteobacteria;c__Alphaproteobacteria;o__Rhizobiales;f__Methylocystaceae;g__;s__
K07787	UR2S	3798902	2	1440	2880	0.0642456	0.00229755	p__Proteobacteria;c__Alphaproteobacteria;o__Rhizobiales;f__Methylocystaceae;g__;s__
K07798	UR2S	3798902	2	1440	2880	0.0625978	0.00228852	p__Proteobacteria;c__Alphaproteobacteria;o__Rhizobiales;f__Methylocystaceae;g__;s__
K07788	UR2S	3798902	2	1440	2880	0.0549283	0.0017399	p__Proteobacteria;c__Alphaproteobacteria;o__Rhizobiales;f__Methylocystaceae;g__;s__
K07789	UR2S	3798902	2	1440	2880	0.0545331	0.00172522	p__Proteobacteria;c__Alphaproteobacteria;o__Rhizobiales;f__Methylocystaceae;g__;s__
K07799	UR2S	3798902	2	1440	2880	0.0437497	0.00141754	p__Proteobacteria;c__Alphaproteobacteria;o__Rhizobiales;f__Methylocystaceae;g__;s__
K07239	UR2S	3798902	2	1440	2880	0.0293261	0.000959961	p__Proteobacteria;c__Alphaproteobacteria;o__Rhizobiales;f__Methylocystaceae;g__;s__
K07788	PB4S	4432796	2	1438	2876	0.0884651	0.00173749	p__Proteobacteria;c__Gammaproteobacteria;o__Pseudomonadales;f__Pseudomonadaceae;g__Pseudomonas;s__viridiflava
K07789	PB4S	4432796	2	1438	2876	0.0875548	0.00172282	p__Proteobacteria;c__Gammaproteobacteria;o__Pseudomonadales;f__Pseudomonadaceae;g__Pseudomonas;s__viridiflava
K07799	PB4S	4432796	2	1438	2876	0.0721616	0.00141557	p__Proteobacteria;c__Gammaproteobacteria;o__Pseudomonadales;f__Pseudomonadaceae;g__Pseudomonas;s__viridiflava
K03446	PB4S	4432796	2	1438	2876	0.0446841	0.000800782	p__Proteobacteria;c__Gammaproteobacteria;o__Pseudomonadales;f__Pseudomonadaceae;g__Pseudomonas;s__viridiflava
K07240	PB4S	811074	3	957	2871	0.081746	0.00138475	p__Proteobacteria;c__Alphaproteobacteria;o__Rhizobiales;f__Bradyrhizobiaceae;g__;s__
K07240	PB15S	811074	3	956	2868	0.0807001	0.0013833	p__Proteobacteria;c__Alphaproteobacteria;o__Rhizobiales;f__Bradyrhizobiaceae;g__;s__
K03446	UR2S	1111207	3	955	2865	0.0263288	0.000797719	p__Acidobacteria;c__Solibacteres;o__Solibacterales;f__Solibacteraceae;g__CandidatusSolibacter;
K07240	AB15S	4388819	4	712	2848	0.0623086	0.00137366	p__Proteobacteria;c__Alphaproteobacteria;o__Rhizobiales;f__Bradyrhizobiaceae;g__Bradyrhizobium;s__
K03446	AB16S	4388819	5	567	2835	0.0368292	0.000789366	p__Proteobacteria;c__Alphaproteobacteria;o__Rhizobiales;f__Bradyrhizobiaceae;g__Bradyrhizobium;s__
K03446	AB17S	153350	3	945	2835	0.0340819	0.000789366	p__Acidobacteria;c__DA052;o__Ellin6513;f__;g__;s__
K08167	UR15S	4320964	3	939	2817	0.137609	0.00425808	p__Actinobacteria;c__Actinobacteria;o__Actinomycetales;f__;g__;s__
K07156	UR10S	3798902	2	1397	2794	0.186217	0.00452367	p__Proteobacteria;c__Alphaproteobacteria;o__Rhizobiales;f__Methylocystaceae;g__;s__
K07787	UR10S	3798902	2	1397	2794	0.0696654	0.00222894	p__Proteobacteria;c__Alphaproteobacteria;o__Rhizobiales;f__Methylocystaceae;g__;s__
K07798	UR10S	3798902	2	1397	2794	0.0694938	0.00222018	p__Proteobacteria;c__Alphaproteobacteria;o__Rhizobiales;f__Methylocystaceae;g__;s__
K07788	UR10S	3798902	2	1397	2794	0.0638468	0.00168795	p__Proteobacteria;c__Alphaproteobacteria;o__Rhizobiales;f__Methylocystaceae;g__;s__
K07789	UR10S	3798902	2	1397	2794	0.0633273	0.0016737	p__Proteobacteria;c__Alphaproteobacteria;o__Rhizobiales;f__Methylocystaceae;g__;s__
K07799	UR10S	3798902	2	1397	2794	0.0519911	0.00137521	p__Proteobacteria;c__Alphaproteobacteria;o__Rhizobiales;f__Methylocystaceae;g__;s__
K07239	UR10S	3798902	2	1397	2794	0.0339164	0.000931296	p__Proteobacteria;c__Alphaproteobacteria;o__Rhizobiales;f__Methylocystaceae;g__;s__
K07665	PB6S	244491	2	1390	2780	0.0521919	0.00122072	p__Verrucomicrobia;c__[Spartobacteria];o__[Chthoniobacterales];f__[Chthoniobacteraceae];g__CandidatusXiphinematobacter;
K03446	PB6S	244491	2	1390	2780	0.0498119	0.000774052	p__Verrucomicrobia;c__[Spartobacteria];o__[Chthoniobacterales];f__[Chthoniobacteraceae];g__CandidatusXiphinematobacter;
K03446	PB6S	666038	3	925	2775	0.0497223	0.00077266	p__Acidobacteria;c__Solibacteres;o__Solibacterales;f__Solibacteraceae;g__;s__
K08160	PB1S	4432796	1	2768	2768	0.991759	0.15908	p__Proteobacteria;c__Gammaproteobacteria;o__Pseudomonadales;f__Pseudomonadaceae;g__Pseudomonas;s__viridiflava
K06189	PB1S	4432796	1	2768	2768	0.259857	0.0082737	p__Proteobacteria;c__Gammaproteobacteria;o__Pseudomonadales;f__Pseudomonadaceae;g__Pseudomonas;s__viridiflava
K07156	PB1S	4432796	1	2768	2768	0.161512	0.00448158	p__Proteobacteria;c__Gammaproteobacteria;o__Pseudomonadales;f__Pseudomonadaceae;g__Pseudomonas;s__viridiflava
K07245	PB1S	4432796	1	2768	2768	0.149767	0.00377199	p__Proteobacteria;c__Gammaproteobacteria;o__Pseudomonadales;f__Pseudomonadaceae;g__Pseudomonas;s__viridiflava
K07240	PB1S	4432796	1	2768	2768	0.0772278	0.00133507	p__Proteobacteria;c__Gammaproteobacteria;o__Pseudomonadales;f__Pseudomonadaceae;g__Pseudomonas;s__viridiflava
K07239	PB1S	4432796	1	2768	2768	0.0509282	0.000922629	p__Proteobacteria;c__Gammaproteobacteria;o__Pseudomonadales;f__Pseudomonadaceae;g__Pseudomonas;s__viridiflava
K07240	PB11S	811074	3	919	2757	0.10079	0.00132976	p__Proteobacteria;c__Alphaproteobacteria;o__Rhizobiales;f__Bradyrhizobiaceae;g__;s__
K07239	PB14S	811074	2	1374	2748	0.04761	0.000915963	p__Proteobacteria;c__Alphaproteobacteria;o__Rhizobiales;f__Bradyrhizobiaceae;g__;s__
K03446	PB14S	811074	2	1374	2748	0.0377535	0.000765142	p__Proteobacteria;c__Alphaproteobacteria;o__Rhizobiales;f__Bradyrhizobiaceae;g__;s__
K07156	UR16S	3798902	2	1373	2746	0.184233	0.00444596	p__Proteobacteria;c__Alphaproteobacteria;o__Rhizobiales;f__Methylocystaceae;g__;s__
K07798	UR16S	3798902	2	1373	2746	0.127425	0.00218204	p__Proteobacteria;c__Alphaproteobacteria;o__Rhizobiales;f__Methylocystaceae;g__;s__
K07787	UR16S	3798902	2	1373	2746	0.120222	0.00219065	p__Proteobacteria;c__Alphaproteobacteria;o__Rhizobiales;f__Methylocystaceae;g__;s__
K07788	UR16S	3798902	2	1373	2746	0.102501	0.00165895	p__Proteobacteria;c__Alphaproteobacteria;o__Rhizobiales;f__Methylocystaceae;g__;s__
K07789	UR16S	3798902	2	1373	2746	0.101198	0.00164495	p__Proteobacteria;c__Alphaproteobacteria;o__Rhizobiales;f__Methylocystaceae;g__;s__
K07799	UR16S	3798902	2	1373	2746	0.0808741	0.00135158	p__Proteobacteria;c__Alphaproteobacteria;o__Rhizobiales;f__Methylocystaceae;g__;s__
K07239	UR16S	3798902	2	1373	2746	0.0514223	0.000915296	p__Proteobacteria;c__Alphaproteobacteria;o__Rhizobiales;f__Methylocystaceae;g__;s__
K07240	UR14S	811074	3	914	2742	0.0505773	0.00132253	p__Proteobacteria;c__Alphaproteobacteria;o__Rhizobiales;f__Bradyrhizobiaceae;g__;s__
K07665	UR6S	4415366	2	1359	2718	0.120404	0.00119349	p__Planctomycetes;c__Phycisphaerae;o__WD2101;f__;g__;s__
K07239	UR6S	4415366	2	1359	2718	0.0821198	0.000905963	p__Planctomycetes;c__Phycisphaerae;o__WD2101;f__;g__;s__
K07239	UR2S	811074	2	1359	2718	0.0276765	0.000905963	p__Proteobacteria;c__Alphaproteobacteria;o__Rhizobiales;f__Bradyrhizobiaceae;g__;s__
K03446	UR2S	811074	2	1359	2718	0.0249779	0.000756789	p__Proteobacteria;c__Alphaproteobacteria;o__Rhizobiales;f__Bradyrhizobiaceae;g__;s__
K07788	PB19S	666038	2	1357	2714	0.105661	0.00163962	p__Acidobacteria;c__Solibacteres;o__Solibacterales;f__Solibacteraceae;g__;s__
K07789	PB19S	666038	2	1357	2714	0.104192	0.00162578	p__Acidobacteria;c__Solibacteres;o__Solibacterales;f__Solibacteraceae;g__;s__
K07799	PB19S	666038	2	1357	2714	0.0893498	0.00133583	p__Acidobacteria;c__Solibacteres;o__Solibacterales;f__Solibacteraceae;g__;s__
K07665	PB19S	666038	2	1357	2714	0.0767317	0.00119174	p__Acidobacteria;c__Solibacteres;o__Solibacterales;f__Solibacteraceae;g__;s__
K07239	PB19S	666038	2	1357	2714	0.0636417	0.00090463	p__Acidobacteria;c__Solibacteres;o__Solibacterales;f__Solibacteraceae;g__;s__
K03446	UR14S	4388819	5	542	2710	0.0360248	0.000754562	p__Proteobacteria;c__Alphaproteobacteria;o__Rhizobiales;f__Bradyrhizobiaceae;g__Bradyrhizobium;s__
K07245	UR16S	4411088	2	1343	2686	0.134691	0.00366025	p__Actinobacteria;c__Actinobacteria;o__Actinomycetales;f__;g__;s__
K07665	PB8S	2473794	2	1323	2646	0.0589191	0.00116188	p__Planctomycetes;c__Planctomycetia;o__Gemmatales;f__Isosphaeraceae;g__;s__
K07239	AB16S	811074	2	1321	2642	0.0431347	0.000880631	p__Proteobacteria;c__Alphaproteobacteria;o__Rhizobiales;f__Bradyrhizobiaceae;g__;s__
K03446	AB16S	811074	2	1321	2642	0.0343219	0.000735628	p__Proteobacteria;c__Alphaproteobacteria;o__Rhizobiales;f__Bradyrhizobiaceae;g__;s__
K08167	PB14S	4411088	3	880	2640	0.361396	0.00399054	p__Actinobacteria;c__Actinobacteria;o__Actinomycetales;f__;g__;s__
K07240	UR10S	811074	3	878	2634	0.0488185	0.00127044	p__Proteobacteria;c__Alphaproteobacteria;o__Rhizobiales;f__Bradyrhizobiaceae;g__;s__
K03446	UR7S	70614	3	875	2625	0.0462205	0.000730895	p__Acidobacteria;c__DA052;o__Ellin6513;f__;g__;s__
K03446	AB18S	4359889	3	875	2625	0.0325565	0.000730895	p__Acidobacteria;c__Solibacteres;o__Solibacterales;f__Solibacteraceae;g__CandidatusSolibacter;
K07665	UR17S	4415366	2	1302	2604	0.0804996	0.00114343	p__Planctomycetes;c__Phycisphaerae;o__WD2101;f__;g__;s__
K07239	UR17S	4415366	2	1302	2604	0.0532701	0.000867965	p__Planctomycetes;c__Phycisphaerae;o__WD2101;f__;g__;s__
K07665	AB18S	4314933	2	1302	2604	0.0518116	0.00114343	p__Acidobacteria;c__Acidobacteriia;o__Acidobacteriales;f__Koribacteraceae;g__;s__
K07239	AB18S	4314933	2	1302	2604	0.0423181	0.000867965	p__Acidobacteria;c__Acidobacteriia;o__Acidobacteriales;f__Koribacteraceae;g__;s__
K07239	AB4S	811074	2	1300	2600	0.0582176	0.000866632	p__Proteobacteria;c__Alphaproteobacteria;o__Rhizobiales;f__Bradyrhizobiaceae;g__;s__
K03446	AB4S	811074	2	1300	2600	0.050261	0.000723934	p__Proteobacteria;c__Alphaproteobacteria;o__Rhizobiales;f__Bradyrhizobiaceae;g__;s__
K03446	PB6S	1127642	3	863	2589	0.0463895	0.000720871	p__Acidobacteria;c__Solibacteres;o__Solibacterales;f__Solibacteraceae;g__;s__
K07245	PB10S	4411088	2	1289	2578	0.210243	0.00351308	p__Actinobacteria;c__Actinobacteria;o__Actinomycetales;f__;g__;s__
K08167	TB5S	4411088	3	859	2577	0.266192	0.00389531	p__Actinobacteria;c__Actinobacteria;o__Actinomycetales;f__;g__;s__
K07240	UR13S	811074	3	859	2577	0.0700557	0.00124295	p__Proteobacteria;c__Alphaproteobacteria;o__Rhizobiales;f__Bradyrhizobiaceae;g__;s__
K08167	UR10S	4320964	3	857	2571	0.205089	0.00388624	p__Actinobacteria;c__Actinobacteria;o__Actinomycetales;f__;g__;s__
K08167	UR14S	4411088	3	857	2571	0.186629	0.00388624	p__Actinobacteria;c__Actinobacteria;o__Actinomycetales;f__;g__;s__
K07240	AB12S	4314198	3	857	2571	0.0838087	0.00124005	p__Firmicutes;c__Bacilli;o__Bacillales;f__Bacillaceae;g__Bacillus;s__
K07239	PB14S	512701	3	852	2556	0.0442835	0.000851966	p__Planctomycetes;c__Planctomycetia;o__Planctomycetales;f__Planctomycetaceae;g__Planctomyces;s__
K07239	UR7S	811074	2	1277	2554	0.0536397	0.000851299	p__Proteobacteria;c__Alphaproteobacteria;o__Rhizobiales;f__Bradyrhizobiaceae;g__;s__
K03446	UR7S	811074	2	1277	2554	0.0449703	0.000711126	p__Proteobacteria;c__Alphaproteobacteria;o__Rhizobiales;f__Bradyrhizobiaceae;g__;s__
K03446	PB1S	4062895	4	636	2544	0.0349057	0.000708342	p__Acidobacteria;c__Acidobacteriia;o__Acidobacteriales;f__Acidobacteriaceae;g__;s__
K07239	UR18S	2473794	3	846	2538	0.0477624	0.000845966	p__Planctomycetes;c__Planctomycetia;o__Gemmatales;f__Isosphaeraceae;g__;s__
K07241	PB12S	1127642	1	2537	2537	0.205375	0.00291911	p__Acidobacteria;c__Solibacteres;o__Solibacterales;f__Solibacteraceae;g__;s__
K07644	PB12S	1127642	1	2537	2537	0.169995	0.00242416	p__Acidobacteria;c__Solibacteres;o__Solibacterales;f__Solibacteraceae;g__;s__
K07787	PB12S	1127642	1	2537	2537	0.161459	0.00202392	p__Acidobacteria;c__Solibacteres;o__Solibacterales;f__Solibacteraceae;g__;s__
K07798	PB12S	1127642	1	2537	2537	0.160539	0.00201596	p__Acidobacteria;c__Solibacteres;o__Solibacterales;f__Solibacteraceae;g__;s__
K03446	UR15S	811074	2	1259	2518	0.0385357	0.000701102	p__Proteobacteria;c__Alphaproteobacteria;o__Rhizobiales;f__Bradyrhizobiaceae;g__;s__
K07239	UR15S	811074	2	1259	2518	0.0369571	0.000839299	p__Proteobacteria;c__Alphaproteobacteria;o__Rhizobiales;f__Bradyrhizobiaceae;g__;s__
K07788	PB4S	666038	2	1258	2516	0.0773916	0.00152	p__Acidobacteria;c__Solibacteres;o__Solibacterales;f__Solibacteraceae;g__;s__
K07789	PB4S	666038	2	1258	2516	0.0765952	0.00150717	p__Acidobacteria;c__Solibacteres;o__Solibacterales;f__Solibacteraceae;g__;s__
K07799	PB4S	666038	2	1258	2516	0.0631288	0.00123838	p__Acidobacteria;c__Solibacteres;o__Solibacterales;f__Solibacteraceae;g__;s__
K07665	PB4S	666038	2	1258	2516	0.0539185	0.00110479	p__Acidobacteria;c__Solibacteres;o__Solibacterales;f__Solibacteraceae;g__;s__
K07239	PB4S	666038	2	1258	2516	0.0473984	0.000838633	p__Acidobacteria;c__Solibacteres;o__Solibacterales;f__Solibacteraceae;g__;s__
K07810	PB8S	4128270	1	2514	2514	0.810184	0.065275	p__Proteobacteria;c__Gammaproteobacteria;o__Pseudomonadales;f__Pseudomonadaceae;g__Pseudomonas;s__
K06189	PB8S	4128270	1	2514	2514	0.194266	0.00751448	p__Proteobacteria;c__Gammaproteobacteria;o__Pseudomonadales;f__Pseudomonadaceae;g__Pseudomonas;s__
K07156	PB8S	4128270	1	2514	2514	0.19166	0.00407033	p__Proteobacteria;c__Gammaproteobacteria;o__Pseudomonadales;f__Pseudomonadaceae;g__Pseudomonas;s__
K07245	PB8S	4128270	1	2514	2514	0.183504	0.00342586	p__Proteobacteria;c__Gammaproteobacteria;o__Pseudomonadales;f__Pseudomonadaceae;g__Pseudomonas;s__
K07787	PB8S	4128270	1	2514	2514	0.137527	0.00200557	p__Proteobacteria;c__Gammaproteobacteria;o__Pseudomonadales;f__Pseudomonadaceae;g__Pseudomonas;s__
K07788	PB8S	4128270	1	2514	2514	0.0855277	0.00151879	p__Proteobacteria;c__Gammaproteobacteria;o__Pseudomonadales;f__Pseudomonadaceae;g__Pseudomonas;s__
K07789	PB8S	4128270	1	2514	2514	0.0833223	0.00150597	p__Proteobacteria;c__Gammaproteobacteria;o__Pseudomonadales;f__Pseudomonadaceae;g__Pseudomonas;s__
K07240	PB8S	4128270	1	2514	2514	0.0740937	0.00121256	p__Proteobacteria;c__Gammaproteobacteria;o__Pseudomonadales;f__Pseudomonadaceae;g__Pseudomonas;s__
K07799	PB8S	4128270	1	2514	2514	0.0690716	0.00123739	p__Proteobacteria;c__Gammaproteobacteria;o__Pseudomonadales;f__Pseudomonadaceae;g__Pseudomonas;s__
K07239	PB8S	4128270	1	2514	2514	0.0517731	0.000837966	p__Proteobacteria;c__Gammaproteobacteria;o__Pseudomonadales;f__Pseudomonadaceae;g__Pseudomonas;s__
K03446	PB8S	4128270	1	2514	2514	0.0438055	0.000699988	p__Proteobacteria;c__Gammaproteobacteria;o__Pseudomonadales;f__Pseudomonadaceae;g__Pseudomonas;s__
K03446	PB5S	4388819	5	501	2505	0.0371452	0.000697482	p__Proteobacteria;c__Alphaproteobacteria;o__Rhizobiales;f__Bradyrhizobiaceae;g__Bradyrhizobium;s__
K03446	AB6S	4424782	3	832	2496	0.0410513	0.000694977	p__Acidobacteria;c__Acidobacteriia;o__Acidobacteriales;f__Koribacteraceae;g__;s__
K07241	PB5S	666038	1	2491	2491	0.145502	0.00286618	p__Acidobacteria;c__Solibacteres;o__Solibacterales;f__Solibacteraceae;g__;s__
K07798	PB5S	666038	1	2491	2491	0.126575	0.00197941	p__Acidobacteria;c__Solibacteres;o__Solibacterales;f__Solibacteraceae;g__;s__
K07787	PB5S	666038	1	2491	2491	0.11719	0.00198722	p__Acidobacteria;c__Solibacteres;o__Solibacterales;f__Solibacteraceae;g__;s__
K07644	PB5S	666038	1	2491	2491	0.0878846	0.00238021	p__Acidobacteria;c__Solibacteres;o__Solibacterales;f__Solibacteraceae;g__;s__
K03446	UR2S	78839	3	829	2487	0.0228551	0.000692471	p__Acidobacteria;c__DA052;o__Ellin6513;f__;g__;s__
K07245	UR11S	4411088	2	1242	2484	0.129652	0.00338498	p__Actinobacteria;c__Actinobacteria;o__Actinomycetales;f__;g__;s__
K03446	UR7S	286227	3	828	2484	0.0437378	0.000691635	p__Acidobacteria;c__DA052;o__Ellin6513;f__;g__;s__
K07788	PB12S	666038	2	1241	2482	0.102783	0.00149946	p__Acidobacteria;c__Solibacteres;o__Solibacterales;f__Solibacteraceae;g__;s__
K07789	PB12S	666038	2	1241	2482	0.102232	0.0014868	p__Acidobacteria;c__Solibacteres;o__Solibacterales;f__Solibacteraceae;g__;s__
K07799	PB12S	666038	2	1241	2482	0.0877187	0.00122164	p__Acidobacteria;c__Solibacteres;o__Solibacterales;f__Solibacteraceae;g__;s__
K07665	PB12S	666038	2	1241	2482	0.0784128	0.00108986	p__Acidobacteria;c__Solibacteres;o__Solibacterales;f__Solibacteraceae;g__;s__
K07239	PB12S	666038	2	1241	2482	0.0652591	0.0008273	p__Acidobacteria;c__Solibacteres;o__Solibacterales;f__Solibacteraceae;g__;s__
K03446	PB14S	4388819	5	495	2475	0.0340029	0.000689129	p__Proteobacteria;c__Alphaproteobacteria;o__Rhizobiales;f__Bradyrhizobiaceae;g__Bradyrhizobium;s__
K07239	PB9S	811074	2	1221	2442	0.0523192	0.000813967	p__Proteobacteria;c__Alphaproteobacteria;o__Rhizobiales;f__Bradyrhizobiaceae;g__;s__
K03446	PB9S	811074	2	1221	2442	0.0416333	0.000679941	p__Proteobacteria;c__Alphaproteobacteria;o__Rhizobiales;f__Bradyrhizobiaceae;g__;s__
K08167	UR8S	1113028	3	811	2433	0.157578	0.00367764	p__Actinobacteria;c__Actinobacteria;o__Actinomycetales;f__;g__;s__
K07240	AB14S	811074	3	808	2424	0.0608617	0.00116915	p__Proteobacteria;c__Alphaproteobacteria;o__Rhizobiales;f__Bradyrhizobiaceae;g__;s__
K08167	UR10S	4411088	3	806	2418	0.192884	0.00365497	p__Actinobacteria;c__Actinobacteria;o__Actinomycetales;f__;g__;s__
K07245	UR15S	4411088	2	1207	2414	0.126454	0.00328959	p__Actinobacteria;c__Actinobacteria;o__Actinomycetales;f__;g__;s__
K07245	UR16S	136417	2	1202	2404	0.12055	0.00327596	p__Actinobacteria;c__Actinobacteria;o__Actinomycetales;f__;g__;s__
K07240	PB10S	811074	3	801	2403	0.0734144	0.00115902	p__Proteobacteria;c__Alphaproteobacteria;o__Rhizobiales;f__Bradyrhizobiaceae;g__;s__
K03446	PB2S	666038	3	800	2400	0.0377715	0.000668247	p__Acidobacteria;c__Solibacteres;o__Solibacterales;f__Solibacteraceae;g__;s__
K08167	PB4S	4411088	3	798	2394	0.242725	0.00361869	p__Actinobacteria;c__Actinobacteria;o__Actinomycetales;f__;g__;s__
K07240	UR9S	811074	3	796	2388	0.087662	0.00115179	p__Proteobacteria;c__Alphaproteobacteria;o__Rhizobiales;f__Bradyrhizobiaceae;g__;s__
K07156	UR15S	3798902	2	1193	2386	0.157357	0.00386309	p__Proteobacteria;c__Alphaproteobacteria;o__Rhizobiales;f__Methylocystaceae;g__;s__
K07787	UR15S	3798902	2	1193	2386	0.0966461	0.00190346	p__Proteobacteria;c__Alphaproteobacteria;o__Rhizobiales;f__Methylocystaceae;g__;s__
K07798	UR15S	3798902	2	1193	2386	0.0934075	0.00189598	p__Proteobacteria;c__Alphaproteobacteria;o__Rhizobiales;f__Methylocystaceae;g__;s__
K07788	UR15S	3798902	2	1193	2386	0.0772568	0.00144146	p__Proteobacteria;c__Alphaproteobacteria;o__Rhizobiales;f__Methylocystaceae;g__;s__
K07789	UR15S	3798902	2	1193	2386	0.0769528	0.00142929	p__Proteobacteria;c__Alphaproteobacteria;o__Rhizobiales;f__Methylocystaceae;g__;s__
K07799	UR15S	3798902	2	1193	2386	0.0602693	0.00117439	p__Proteobacteria;c__Alphaproteobacteria;o__Rhizobiales;f__Methylocystaceae;g__;s__
K07239	UR15S	3798902	2	1193	2386	0.0350197	0.000795301	p__Proteobacteria;c__Alphaproteobacteria;o__Rhizobiales;f__Methylocystaceae;g__;s__
K07240	UR11S	4388819	4	593	2372	0.0604732	0.00114407	p__Proteobacteria;c__Alphaproteobacteria;o__Rhizobiales;f__Bradyrhizobiaceae;g__Bradyrhizobium;s__
K07245	PB12S	4411088	2	1175	2350	0.26799	0.00320238	p__Actinobacteria;c__Actinobacteria;o__Actinomycetales;f__;g__;s__
K07810	PB3S	4128270	1	2342	2342	0.795246	0.0608091	p__Proteobacteria;c__Gammaproteobacteria;o__Pseudomonadales;f__Pseudomonadaceae;g__Pseudomonas;s__
K06189	PB3S	4128270	1	2342	2342	0.238153	0.00700036	p__Proteobacteria;c__Gammaproteobacteria;o__Pseudomonadales;f__Pseudomonadaceae;g__Pseudomonas;s__
K07156	PB3S	4128270	1	2342	2342	0.166738	0.00379185	p__Proteobacteria;c__Gammaproteobacteria;o__Pseudomonadales;f__Pseudomonadaceae;g__Pseudomonas;s__
K07245	PB3S	4128270	1	2342	2342	0.155573	0.00319147	p__Proteobacteria;c__Gammaproteobacteria;o__Pseudomonadales;f__Pseudomonadaceae;g__Pseudomonas;s__
K07787	PB3S	4128270	1	2342	2342	0.111285	0.00186835	p__Proteobacteria;c__Gammaproteobacteria;o__Pseudomonadales;f__Pseudomonadaceae;g__Pseudomonas;s__
K07788	PB3S	4128270	1	2342	2342	0.068632	0.00141488	p__Proteobacteria;c__Gammaproteobacteria;o__Pseudomonadales;f__Pseudomonadaceae;g__Pseudomonas;s__
K07789	PB3S	4128270	1	2342	2342	0.0680755	0.00140294	p__Proteobacteria;c__Gammaproteobacteria;o__Pseudomonadales;f__Pseudomonadaceae;g__Pseudomonas;s__
K07240	PB3S	4128270	1	2342	2342	0.0636033	0.0011296	p__Proteobacteria;c__Gammaproteobacteria;o__Pseudomonadales;f__Pseudomonadaceae;g__Pseudomonas;s__
K07799	PB3S	4128270	1	2342	2342	0.0587439	0.00115273	p__Proteobacteria;c__Gammaproteobacteria;o__Pseudomonadales;f__Pseudomonadaceae;g__Pseudomonas;s__
K07239	PB3S	4128270	1	2342	2342	0.0474617	0.000780635	p__Proteobacteria;c__Gammaproteobacteria;o__Pseudomonadales;f__Pseudomonadaceae;g__Pseudomonas;s__
K03446	PB3S	4128270	1	2342	2342	0.0353589	0.000652097	p__Proteobacteria;c__Gammaproteobacteria;o__Pseudomonadales;f__Pseudomonadaceae;g__Pseudomonas;s__
K07240	AB10S	811074	3	779	2337	0.0607328	0.00112719	p__Proteobacteria;c__Alphaproteobacteria;o__Rhizobiales;f__Bradyrhizobiaceae;g__;s__
K03446	UR2S	4359889	3	779	2337	0.0214766	0.000650705	p__Acidobacteria;c__Solibacteres;o__Solibacterales;f__Solibacteraceae;g__CandidatusSolibacter;
K07239	PB19S	811074	2	1164	2328	0.0545902	0.000775969	p__Proteobacteria;c__Alphaproteobacteria;o__Rhizobiales;f__Bradyrhizobiaceae;g__;s__
K03446	PB19S	811074	2	1164	2328	0.0421594	0.000648199	p__Proteobacteria;c__Alphaproteobacteria;o__Rhizobiales;f__Bradyrhizobiaceae;g__;s__
K07788	PB2S	4432796	2	1160	2320	0.0759411	0.00140159	p__Proteobacteria;c__Gammaproteobacteria;o__Pseudomonadales;f__Pseudomonadaceae;g__Pseudomonas;s__viridiflava
K07789	PB2S	4432796	2	1160	2320	0.0753785	0.00138976	p__Proteobacteria;c__Gammaproteobacteria;o__Pseudomonadales;f__Pseudomonadaceae;g__Pseudomonas;s__viridiflava
K07799	PB2S	4432796	2	1160	2320	0.0634365	0.00114191	p__Proteobacteria;c__Gammaproteobacteria;o__Pseudomonadales;f__Pseudomonadaceae;g__Pseudomonas;s__viridiflava
K03446	PB2S	4432796	2	1160	2320	0.0365124	0.000645972	p__Proteobacteria;c__Gammaproteobacteria;o__Pseudomonadales;f__Pseudomonadaceae;g__Pseudomonas;s__viridiflava
K07240	UR2S	4342107	3	770	2310	0.0381012	0.00111417	p__Proteobacteria;c__Alphaproteobacteria;o__Rhizobiales;f__Hyphomicrobiaceae;g__Rhodoplanes;s__
K03446	UR2S	4342107	3	770	2310	0.0212285	0.000643187	p__Proteobacteria;c__Alphaproteobacteria;o__Rhizobiales;f__Hyphomicrobiaceae;g__Rhodoplanes;s__
K07156	UR12S	3798902	2	1152	2304	0.25277	0.00373033	p__Proteobacteria;c__Alphaproteobacteria;o__Rhizobiales;f__Methylocystaceae;g__;s__
K07787	UR12S	3798902	2	1152	2304	0.185597	0.00183804	p__Proteobacteria;c__Alphaproteobacteria;o__Rhizobiales;f__Methylocystaceae;g__;s__
K07798	UR12S	3798902	2	1152	2304	0.184793	0.00183082	p__Proteobacteria;c__Alphaproteobacteria;o__Rhizobiales;f__Methylocystaceae;g__;s__
K07788	UR12S	3798902	2	1152	2304	0.139755	0.00139192	p__Proteobacteria;c__Alphaproteobacteria;o__Rhizobiales;f__Methylocystaceae;g__;s__
K07789	UR12S	3798902	2	1152	2304	0.138879	0.00138017	p__Proteobacteria;c__Alphaproteobacteria;o__Rhizobiales;f__Methylocystaceae;g__;s__
K07799	UR12S	3798902	2	1152	2304	0.112352	0.00113403	p__Proteobacteria;c__Alphaproteobacteria;o__Rhizobiales;f__Methylocystaceae;g__;s__
K07239	UR12S	3798902	2	1152	2304	0.0793088	0.000767969	p__Proteobacteria;c__Alphaproteobacteria;o__Rhizobiales;f__Methylocystaceae;g__;s__
K08167	PB11S	4411088	3	767	2301	0.258133	0.00347812	p__Actinobacteria;c__Actinobacteria;o__Actinomycetales;f__;g__;s__
K08167	AB7S	1075732	3	766	2298	0.18639	0.00347358	p__Actinobacteria;c__Actinobacteria;o__Actinomycetales;f__;g__;s__
K03446	AB8S	4424782	3	762	2286	0.0378652	0.000636505	p__Acidobacteria;c__Acidobacteriia;o__Acidobacteriales;f__Koribacteraceae;g__;s__
K07665	UR2S	4414706	2	1143	2286	0.0336984	0.0010038	p__Acidobacteria;c__Acidobacteriia;o__Acidobacteriales;f__Koribacteraceae;g__CandidatusKoribacter;
K07239	UR10S	2473794	3	762	2286	0.0277498	0.000761969	p__Planctomycetes;c__Planctomycetia;o__Gemmatales;f__Isosphaeraceae;g__;s__
K07239	UR2S	4414706	2	1143	2286	0.0232776	0.000761969	p__Acidobacteria;c__Acidobacteriia;o__Acidobacteriales;f__Koribacteraceae;g__CandidatusKoribacter;
K07240	UR17S	3798902	3	761	2283	0.0909055	0.00110114	p__Proteobacteria;c__Alphaproteobacteria;o__Rhizobiales;f__Methylocystaceae;g__;s__
K08167	AB18S	4320964	3	758	2274	0.164663	0.0034373	p__Actinobacteria;c__Actinobacteria;o__Actinomycetales;f__;g__;s__
K07240	AB16S	4388819	4	567	2268	0.053207	0.00109391	p__Proteobacteria;c__Alphaproteobacteria;o__Rhizobiales;f__Bradyrhizobiaceae;g__Bradyrhizobium;s__
K03446	PB4S	1127642	3	755	2265	0.035191	0.000630658	p__Acidobacteria;c__Solibacteres;o__Solibacterales;f__Solibacteraceae;g__;s__
K03446	PB1S	4329545	3	755	2265	0.0310776	0.000630658	p__Acidobacteria;c__Solibacteres;o__Solibacterales;f__;g__;s__
K07239	PB13S	811074	2	1127	2254	0.0487889	0.000751303	p__Proteobacteria;c__Alphaproteobacteria;o__Rhizobiales;f__Bradyrhizobiaceae;g__;s__
K03446	PB13S	811074	2	1127	2254	0.0392102	0.000627595	p__Proteobacteria;c__Alphaproteobacteria;o__Rhizobiales;f__Bradyrhizobiaceae;g__;s__
K07240	PB12S	811074	3	750	2250	0.105135	0.00108523	p__Proteobacteria;c__Alphaproteobacteria;o__Rhizobiales;f__Bradyrhizobiaceae;g__;s__
K07240	PB2S	811074	3	750	2250	0.0691882	0.00108523	p__Proteobacteria;c__Alphaproteobacteria;o__Rhizobiales;f__Bradyrhizobiaceae;g__;s__
K07240	AB15S	811074	3	742	2226	0.0487004	0.00107365	p__Proteobacteria;c__Alphaproteobacteria;o__Rhizobiales;f__Bradyrhizobiaceae;g__;s__
K08167	AB4S	4411088	3	741	2223	0.190717	0.00336021	p__Actinobacteria;c__Actinobacteria;o__Actinomycetales;f__;g__;s__
K03446	AB4S	4314933	3	738	2214	0.0427991	0.000616458	p__Acidobacteria;c__Acidobacteriia;o__Acidobacteriales;f__Koribacteraceae;g__;s__
K08169	AB17S	4388819	2	1106	2212	0.249802	0.00612495	p__Proteobacteria;c__Alphaproteobacteria;o__Rhizobiales;f__Bradyrhizobiaceae;g__Bradyrhizobium;s__
K07789	AB17S	4388819	2	1106	2212	0.0650015	0.00132506	p__Proteobacteria;c__Alphaproteobacteria;o__Rhizobiales;f__Bradyrhizobiaceae;g__Bradyrhizobium;s__
K07788	AB17S	4388819	2	1106	2212	0.0649652	0.00133634	p__Proteobacteria;c__Alphaproteobacteria;o__Rhizobiales;f__Bradyrhizobiaceae;g__Bradyrhizobium;s__
K07799	AB17S	4388819	2	1106	2212	0.0529377	0.00108875	p__Proteobacteria;c__Alphaproteobacteria;o__Rhizobiales;f__Bradyrhizobiaceae;g__Bradyrhizobium;s__
K07239	AB17S	4388819	2	1106	2212	0.0361834	0.000737304	p__Proteobacteria;c__Alphaproteobacteria;o__Rhizobiales;f__Bradyrhizobiaceae;g__Bradyrhizobium;s__
K07239	UR17S	2473794	3	736	2208	0.0451691	0.00073597	p__Planctomycetes;c__Planctomycetia;o__Gemmatales;f__Isosphaeraceae;g__;s__
K08167	UR16S	4320964	3	735	2205	0.0979347	0.00333301	p__Actinobacteria;c__Actinobacteria;o__Actinomycetales;f__;g__;s__
K07245	UR2S	4411088	2	1100	2200	0.166377	0.00299797	p__Actinobacteria;c__Actinobacteria;o__Actinomycetales;f__;g__;s__
K03446	AB11S	4388819	5	440	2200	0.0467886	0.000612559	p__Proteobacteria;c__Alphaproteobacteria;o__Rhizobiales;f__Bradyrhizobiaceae;g__Bradyrhizobium;s__
K07787	UR18S	4415366	1	2199	2199	0.0974216	0.00175427	p__Planctomycetes;c__Phycisphaerae;o__WD2101;f__;g__;s__
K07240	UR4S	3798902	3	733	2199	0.0832576	0.00106063	p__Proteobacteria;c__Alphaproteobacteria;o__Rhizobiales;f__Methylocystaceae;g__;s__
K03446	UR2S	4314933	3	733	2199	0.0202084	0.000612281	p__Acidobacteria;c__Acidobacteriia;o__Acidobacteriales;f__Koribacteraceae;g__;s__
K07665	UR16S	4415366	2	1098	2196	0.0637631	0.000964279	p__Planctomycetes;c__Phycisphaerae;o__WD2101;f__;g__;s__
K07239	UR16S	4415366	2	1098	2196	0.0411228	0.00073197	p__Planctomycetes;c__Phycisphaerae;o__WD2101;f__;g__;s__
K03446	PB17S	4388819	5	439	2195	0.0363874	0.000611167	p__Proteobacteria;c__Alphaproteobacteria;o__Rhizobiales;f__Bradyrhizobiaceae;g__Bradyrhizobium;s__
K07239	UR13S	2473794	3	731	2193	0.0379918	0.000730971	p__Planctomycetes;c__Planctomycetia;o__Gemmatales;f__Isosphaeraceae;g__;s__
K03446	PB15S	4388819	5	437	2185	0.0385436	0.000608383	p__Proteobacteria;c__Alphaproteobacteria;o__Rhizobiales;f__Bradyrhizobiaceae;g__Bradyrhizobium;s__
K07156	UR14S	3798902	2	1087	2174	0.154414	0.00351985	p__Proteobacteria;c__Alphaproteobacteria;o__Rhizobiales;f__Methylocystaceae;g__;s__
K07787	UR14S	3798902	2	1087	2174	0.0750665	0.00173433	p__Proteobacteria;c__Alphaproteobacteria;o__Rhizobiales;f__Methylocystaceae;g__;s__
K07798	UR14S	3798902	2	1087	2174	0.0724136	0.00172752	p__Proteobacteria;c__Alphaproteobacteria;o__Rhizobiales;f__Methylocystaceae;g__;s__
K07788	UR14S	3798902	2	1087	2174	0.0640448	0.00131338	p__Proteobacteria;c__Alphaproteobacteria;o__Rhizobiales;f__Methylocystaceae;g__;s__
K07789	UR14S	3798902	2	1087	2174	0.0634356	0.0013023	p__Proteobacteria;c__Alphaproteobacteria;o__Rhizobiales;f__Methylocystaceae;g__;s__
K07799	UR14S	3798902	2	1087	2174	0.0491677	0.00107004	p__Proteobacteria;c__Alphaproteobacteria;o__Rhizobiales;f__Methylocystaceae;g__;s__
K07239	UR14S	3798902	2	1087	2174	0.0278522	0.000724637	p__Proteobacteria;c__Alphaproteobacteria;o__Rhizobiales;f__Methylocystaceae;g__;s__
K08167	UR13S	4411088	3	724	2172	0.166603	0.00328312	p__Actinobacteria;c__Actinobacteria;o__Actinomycetales;f__;g__;s__
K03446	UR18S	4329545	3	724	2172	0.040031	0.000604763	p__Acidobacteria;c__Solibacteres;o__Solibacterales;f__;g__;s__
K07240	UR14S	4388819	4	542	2168	0.0399897	0.00104568	p__Proteobacteria;c__Alphaproteobacteria;o__Rhizobiales;f__Bradyrhizobiaceae;g__Bradyrhizobium;s__
K08167	UR2S	4320964	3	722	2166	0.184592	0.00327405	p__Actinobacteria;c__Actinobacteria;o__Actinomycetales;f__;g__;s__
K07240	PB15S	841979	3	722	2166	0.0609471	0.00104471	p__Proteobacteria;c__Alphaproteobacteria;o__Rhodospirillales;f__Acetobacteraceae;g__;s__
K03446	PB11S	666038	3	722	2166	0.0378784	0.000603093	p__Acidobacteria;c__Solibacteres;o__Solibacterales;f__Solibacteraceae;g__;s__
K07239	UR16S	2473794	3	721	2163	0.0405049	0.000720971	p__Planctomycetes;c__Planctomycetia;o__Gemmatales;f__Isosphaeraceae;g__;s__
K03446	AB16S	4314933	3	718	2154	0.0279824	0.000599751	p__Acidobacteria;c__Acidobacteriia;o__Acidobacteriales;f__Koribacteraceae;g__;s__
K08160	PB8S	4432796	1	2153	2153	0.991252	0.123736	p__Proteobacteria;c__Gammaproteobacteria;o__Pseudomonadales;f__Pseudomonadaceae;g__Pseudomonas;s__viridiflava
K06189	PB8S	4432796	1	2153	2153	0.16637	0.00643543	p__Proteobacteria;c__Gammaproteobacteria;o__Pseudomonadales;f__Pseudomonadaceae;g__Pseudomonas;s__viridiflava
K07156	PB8S	4432796	1	2153	2153	0.164138	0.00348585	p__Proteobacteria;c__Gammaproteobacteria;o__Pseudomonadales;f__Pseudomonadaceae;g__Pseudomonas;s__viridiflava
K07245	PB8S	4432796	1	2153	2153	0.157153	0.00293392	p__Proteobacteria;c__Gammaproteobacteria;o__Pseudomonadales;f__Pseudomonadaceae;g__Pseudomonas;s__viridiflava
K07240	PB8S	4432796	1	2153	2153	0.0634542	0.00103844	p__Proteobacteria;c__Gammaproteobacteria;o__Pseudomonadales;f__Pseudomonadaceae;g__Pseudomonas;s__viridiflava
K07239	PB8S	4432796	1	2153	2153	0.0443387	0.000717638	p__Proteobacteria;c__Gammaproteobacteria;o__Pseudomonadales;f__Pseudomonadaceae;g__Pseudomonas;s__viridiflava
K07240	AB2S	811074	3	715	2145	0.0763046	0.00103458	p__Proteobacteria;c__Alphaproteobacteria;o__Rhizobiales;f__Bradyrhizobiaceae;g__;s__
K03446	PB17S	666038	3	713	2139	0.0354591	0.000595575	p__Acidobacteria;c__Solibacteres;o__Solibacterales;f__Solibacteraceae;g__;s__
K07240	UR6S	3798902	3	712	2136	0.0886528	0.00103024	p__Proteobacteria;c__Alphaproteobacteria;o__Rhizobiales;f__Methylocystaceae;g__;s__
K03446	PB8S	4405710	3	711	2133	0.0371668	0.000593904	p__Acidobacteria;c__Acidobacteriia;o__Acidobacteriales;f__Acidobacteriaceae;g__;s__
K07810	PB6S	4128270	1	2130	2130	0.849282	0.0553046	p__Proteobacteria;c__Gammaproteobacteria;o__Pseudomonadales;f__Pseudomonadaceae;g__Pseudomonas;s__
K06189	PB6S	4128270	1	2130	2130	0.254937	0.00636669	p__Proteobacteria;c__Gammaproteobacteria;o__Pseudomonadales;f__Pseudomonadaceae;g__Pseudomonas;s__
K07787	PB6S	4128270	1	2130	2130	0.170441	0.00169923	p__Proteobacteria;c__Gammaproteobacteria;o__Pseudomonadales;f__Pseudomonadaceae;g__Pseudomonas;s__
K07156	PB6S	4128270	1	2130	2130	0.162088	0.00344861	p__Proteobacteria;c__Gammaproteobacteria;o__Pseudomonadales;f__Pseudomonadaceae;g__Pseudomonas;s__
K07245	PB6S	4128270	1	2130	2130	0.15437	0.00290258	p__Proteobacteria;c__Gammaproteobacteria;o__Pseudomonadales;f__Pseudomonadaceae;g__Pseudomonas;s__
K08167	AB14S	1075732	3	710	2130	0.141256	0.00321964	p__Actinobacteria;c__Actinobacteria;o__Actinomycetales;f__;g__;s__
K07788	PB6S	4128270	1	2130	2130	0.0887722	0.0012868	p__Proteobacteria;c__Gammaproteobacteria;o__Pseudomonadales;f__Pseudomonadaceae;g__Pseudomonas;s__
K07789	PB6S	4128270	1	2130	2130	0.0878097	0.00127594	p__Proteobacteria;c__Gammaproteobacteria;o__Pseudomonadales;f__Pseudomonadaceae;g__Pseudomonas;s__
K07799	PB6S	4128270	1	2130	2130	0.0778736	0.00104839	p__Proteobacteria;c__Gammaproteobacteria;o__Pseudomonadales;f__Pseudomonadaceae;g__Pseudomonas;s__
K07239	PB6S	4128270	1	2130	2130	0.068854	0.000709971	p__Proteobacteria;c__Gammaproteobacteria;o__Pseudomonadales;f__Pseudomonadaceae;g__Pseudomonas;s__
K07240	PB6S	4128270	1	2130	2130	0.046055	0.00102735	p__Proteobacteria;c__Gammaproteobacteria;o__Pseudomonadales;f__Pseudomonadaceae;g__Pseudomonas;s__
K03446	PB6S	4128270	1	2130	2130	0.0381652	0.000593069	p__Proteobacteria;c__Gammaproteobacteria;o__Pseudomonadales;f__Pseudomonadaceae;g__Pseudomonas;s__
K07245	AB2S	4411088	2	1058	2116	0.146822	0.0028835	p__Actinobacteria;c__Actinobacteria;o__Actinomycetales;f__;g__;s__
K07245	AB18S	4411088	2	1055	2110	0.178496	0.00287533	p__Actinobacteria;c__Actinobacteria;o__Actinomycetales;f__;g__;s__
K07788	AB14S	153350	2	1055	2110	0.0578019	0.00127472	p__Acidobacteria;c__DA052;o__Ellin6513;f__;g__;s__
K07789	AB14S	153350	2	1055	2110	0.0574791	0.00126396	p__Acidobacteria;c__DA052;o__Ellin6513;f__;g__;s__
K07799	AB14S	153350	2	1055	2110	0.0468389	0.00103854	p__Acidobacteria;c__DA052;o__Ellin6513;f__;g__;s__
K07665	AB14S	153350	2	1055	2110	0.0443883	0.000926516	p__Acidobacteria;c__DA052;o__Ellin6513;f__;g__;s__
K07239	AB14S	153350	2	1055	2110	0.0332729	0.000703305	p__Acidobacteria;c__DA052;o__Ellin6513;f__;g__;s__
K08167	UR8S	136417	3	703	2109	0.136593	0.0031879	p__Actinobacteria;c__Actinobacteria;o__Actinomycetales;f__;g__;s__
K08167	UR8S	1075732	3	702	2106	0.136399	0.00318336	p__Actinobacteria;c__Actinobacteria;o__Actinomycetales;f__;g__;s__
K07240	PB9S	841979	3	701	2103	0.0632614	0.00101432	p__Proteobacteria;c__Alphaproteobacteria;o__Rhodospirillales;f__Acetobacteraceae;g__;s__
K03446	UR8S	113331	3	694	2082	0.0425976	0.000579704	p__Acidobacteria;c__DA052;o__Ellin6513;f__;g__;s__
K07665	UR2S	4424782	2	1040	2080	0.0306617	0.000913343	p__Acidobacteria;c__Acidobacteriia;o__Acidobacteriales;f__Koribacteraceae;g__;s__
K07239	UR2S	4424782	2	1040	2080	0.02118	0.000693305	p__Acidobacteria;c__Acidobacteriia;o__Acidobacteriales;f__Koribacteraceae;g__;s__
K07240	AB15S	4342107	3	693	2079	0.0454844	0.00100275	p__Proteobacteria;c__Alphaproteobacteria;o__Rhizobiales;f__Hyphomicrobiaceae;g__Rhodoplanes;s__
K03446	AB15S	4342107	3	693	2079	0.0253499	0.000578869	p__Proteobacteria;c__Alphaproteobacteria;o__Rhizobiales;f__Hyphomicrobiaceae;g__Rhodoplanes;s__
K08167	UR15S	136417	3	692	2076	0.101412	0.00313801	p__Actinobacteria;c__Actinobacteria;o__Actinomycetales;f__;g__;s__
K07239	AB18S	811074	2	1036	2072	0.0336724	0.000690639	p__Proteobacteria;c__Alphaproteobacteria;o__Rhizobiales;f__Bradyrhizobiaceae;g__;s__
K03446	AB18S	811074	2	1036	2072	0.0256979	0.00057692	p__Proteobacteria;c__Alphaproteobacteria;o__Rhizobiales;f__Bradyrhizobiaceae;g__;s__
K03446	UR7S	4314933	3	690	2070	0.0364482	0.000576363	p__Acidobacteria;c__Acidobacteriia;o__Acidobacteriales;f__Koribacteraceae;g__;s__
K07788	PB1S	4352522	2	1034	2068	0.0551658	0.00124935	p__Acidobacteria;c__Acidobacteriia;o__Acidobacteriales;f__Acidobacteriaceae;g__;s__
K07789	PB1S	4352522	2	1034	2068	0.0540202	0.0012388	p__Acidobacteria;c__Acidobacteriia;o__Acidobacteriales;f__Acidobacteriaceae;g__;s__
K07799	PB1S	4352522	2	1034	2068	0.0475862	0.00101787	p__Acidobacteria;c__Acidobacteriia;o__Acidobacteriales;f__Acidobacteriaceae;g__;s__
K07239	PB1S	4352522	2	1034	2068	0.038049	0.000689306	p__Acidobacteria;c__Acidobacteriia;o__Acidobacteriales;f__Acidobacteriaceae;g__;s__
K07665	PB1S	4352522	2	1034	2068	0.0353142	0.000908073	p__Acidobacteria;c__Acidobacteriia;o__Acidobacteriales;f__Acidobacteriaceae;g__;s__
K03446	UR8S	70614	3	689	2067	0.0422907	0.000575527	p__Acidobacteria;c__DA052;o__Ellin6513;f__;g__;s__
K03446	UR10S	4414706	3	688	2064	0.0240198	0.000574692	p__Acidobacteria;c__Acidobacteriia;o__Acidobacteriales;f__Koribacteraceae;g__CandidatusKoribacter;
K08167	TB3S	4411088	3	686	2058	0.199419	0.00311081	p__Actinobacteria;c__Actinobacteria;o__Actinomycetales;f__;g__;s__
K07665	UR8S	2473794	2	1027	2054	0.0711293	0.000901926	p__Planctomycetes;c__Planctomycetia;o__Gemmatales;f__Isosphaeraceae;g__;s__
K07788	PB3S	1127642	2	1025	2050	0.060075	0.00123847	p__Acidobacteria;c__Solibacteres;o__Solibacterales;f__Solibacteraceae;g__;s__
K07789	PB3S	1127642	2	1025	2050	0.0595878	0.00122802	p__Acidobacteria;c__Solibacteres;o__Solibacterales;f__Solibacteraceae;g__;s__
K07799	PB3S	1127642	2	1025	2050	0.0514197	0.00100901	p__Acidobacteria;c__Solibacteres;o__Solibacterales;f__Solibacteraceae;g__;s__
K07239	PB3S	1127642	2	1025	2050	0.0415442	0.000683306	p__Acidobacteria;c__Solibacteres;o__Solibacterales;f__Solibacteraceae;g__;s__
K07665	PB3S	1127642	2	1025	2050	0.0408383	0.000900169	p__Acidobacteria;c__Solibacteres;o__Solibacterales;f__Solibacteraceae;g__;s__
K14166	PB16S	3117367	1	2049	2049	0.513148	0.0118677	p__Chloroflexi;c__Ktedonobacteria;o__Ktedonobacterales;f__Ktedonobacteraceae;g__;s__
K08166	PB16S	3117367	1	2049	2049	0.474745	0.0181204	p__Chloroflexi;c__Ktedonobacteria;o__Ktedonobacterales;f__Ktedonobacteraceae;g__;s__
K03446	PB16S	3117367	1	2049	2049	0.0384183	0.000570516	p__Chloroflexi;c__Ktedonobacteria;o__Ktedonobacterales;f__Ktedonobacteraceae;g__;s__
K07156	UR13S	3798902	2	1023	2046	0.178052	0.00331261	p__Proteobacteria;c__Alphaproteobacteria;o__Rhizobiales;f__Methylocystaceae;g__;s__
K07787	UR13S	3798902	2	1023	2046	0.0897054	0.00163222	p__Proteobacteria;c__Alphaproteobacteria;o__Rhizobiales;f__Methylocystaceae;g__;s__
K07798	UR13S	3798902	2	1023	2046	0.0861075	0.0016258	p__Proteobacteria;c__Alphaproteobacteria;o__Rhizobiales;f__Methylocystaceae;g__;s__
K07788	UR13S	3798902	2	1023	2046	0.0731655	0.00123606	p__Proteobacteria;c__Alphaproteobacteria;o__Rhizobiales;f__Methylocystaceae;g__;s__
K07789	UR13S	3798902	2	1023	2046	0.0727208	0.00122562	p__Proteobacteria;c__Alphaproteobacteria;o__Rhizobiales;f__Methylocystaceae;g__;s__
K07799	UR13S	3798902	2	1023	2046	0.0593181	0.00100704	p__Proteobacteria;c__Alphaproteobacteria;o__Rhizobiales;f__Methylocystaceae;g__;s__
K07239	UR13S	3798902	2	1023	2046	0.0354451	0.000681972	p__Proteobacteria;c__Alphaproteobacteria;o__Rhizobiales;f__Methylocystaceae;g__;s__
K07665	AB18S	4424782	2	1020	2040	0.0405897	0.000895778	p__Acidobacteria;c__Acidobacteriia;o__Acidobacteriales;f__Koribacteraceae;g__;s__
K07239	AB18S	4424782	2	1020	2040	0.0331524	0.000679973	p__Acidobacteria;c__Acidobacteriia;o__Acidobacteriales;f__Koribacteraceae;g__;s__
K07665	PB13S	244491	2	1019	2038	0.0557974	0.0008949	p__Verrucomicrobia;c__[Spartobacteria];o__[Chthoniobacterales];f__[Chthoniobacteraceae];g__CandidatusXiphinematobacter;
K03446	PB13S	244491	2	1019	2038	0.0354527	0.000567453	p__Verrucomicrobia;c__[Spartobacteria];o__[Chthoniobacterales];f__[Chthoniobacteraceae];g__CandidatusXiphinematobacter;
K07665	TB5S	2473794	2	1017	2034	0.0705613	0.000893144	p__Planctomycetes;c__Planctomycetia;o__Gemmatales;f__Isosphaeraceae;g__;s__
K07240	PB17S	811074	3	677	2031	0.0690675	0.000979598	p__Proteobacteria;c__Alphaproteobacteria;o__Rhizobiales;f__Bradyrhizobiaceae;g__;s__
K07240	TB7S	811074	3	672	2016	0.0716775	0.000972363	p__Proteobacteria;c__Alphaproteobacteria;o__Rhizobiales;f__Bradyrhizobiaceae;g__;s__
K03446	AB7S	4424782	3	672	2016	0.0318675	0.000561327	p__Acidobacteria;c__Acidobacteriia;o__Acidobacteriales;f__Koribacteraceae;g__;s__
K07245	PB19S	4411088	2	1006	2012	0.190008	0.00274178	p__Actinobacteria;c__Actinobacteria;o__Actinomycetales;f__;g__;s__
K08167	AB4S	4320964	3	669	2007	0.172186	0.00303372	p__Actinobacteria;c__Actinobacteria;o__Actinomycetales;f__;g__;s__
K07240	PB5S	4388819	4	501	2004	0.0516628	0.000966575	p__Proteobacteria;c__Alphaproteobacteria;o__Rhizobiales;f__Bradyrhizobiaceae;g__Bradyrhizobium;s__
K07240	PB5S	811074	3	668	2004	0.0516628	0.000966575	p__Proteobacteria;c__Alphaproteobacteria;o__Rhizobiales;f__Bradyrhizobiaceae;g__;s__
K07156	UR5S	3798902	2	1001	2002	0.263456	0.00324137	p__Proteobacteria;c__Alphaproteobacteria;o__Rhizobiales;f__Methylocystaceae;g__;s__
K07798	UR5S	3798902	2	1001	2002	0.101583	0.00159084	p__Proteobacteria;c__Alphaproteobacteria;o__Rhizobiales;f__Methylocystaceae;g__;s__
K07787	UR5S	3798902	2	1001	2002	0.0930514	0.00159712	p__Proteobacteria;c__Alphaproteobacteria;o__Rhizobiales;f__Methylocystaceae;g__;s__
K07788	UR5S	3798902	2	1001	2002	0.0761709	0.00120947	p__Proteobacteria;c__Alphaproteobacteria;o__Rhizobiales;f__Methylocystaceae;g__;s__
K07789	UR5S	3798902	2	1001	2002	0.0756271	0.00119926	p__Proteobacteria;c__Alphaproteobacteria;o__Rhizobiales;f__Methylocystaceae;g__;s__
K07799	UR5S	3798902	2	1001	2002	0.0630214	0.000985386	p__Proteobacteria;c__Alphaproteobacteria;o__Rhizobiales;f__Methylocystaceae;g__;s__
K07239	UR5S	3798902	2	1001	2002	0.04299	0.000667306	p__Proteobacteria;c__Alphaproteobacteria;o__Rhizobiales;f__Methylocystaceae;g__;s__
K08167	AB2S	4320964	3	667	2001	0.119813	0.00302465	p__Actinobacteria;c__Actinobacteria;o__Actinomycetales;f__;g__;s__
K07665	AB18S	4426256	2	999	1998	0.0397541	0.000877336	p__Acidobacteria;c__Acidobacteriia;o__Acidobacteriales;f__Koribacteraceae;g__;s__
K07239	AB18S	4426256	2	999	1998	0.0324699	0.000665973	p__Acidobacteria;c__Acidobacteriia;o__Acidobacteriales;f__Koribacteraceae;g__;s__
K08167	UR11S	814609	3	665	1995	0.118778	0.00301558	p__Actinobacteria;c__Actinobacteria;o__Actinomycetales;f__;g__;s__
K03446	AB16S	4424782	3	665	1995	0.0259168	0.00055548	p__Acidobacteria;c__Acidobacteriia;o__Acidobacteriales;f__Koribacteraceae;g__;s__
K08167	AB3S	1075732	3	664	1992	0.168201	0.00301104	p__Actinobacteria;c__Actinobacteria;o__Actinomycetales;f__;g__;s__
K08160	PB3S	4432796	1	1987	1987	0.9935	0.114195	p__Proteobacteria;c__Gammaproteobacteria;o__Pseudomonadales;f__Pseudomonadaceae;g__Pseudomonas;s__viridiflava
K06189	PB3S	4432796	1	1987	1987	0.202054	0.00593925	p__Proteobacteria;c__Gammaproteobacteria;o__Pseudomonadales;f__Pseudomonadaceae;g__Pseudomonas;s__viridiflava
K07156	PB3S	4432796	1	1987	1987	0.141464	0.00321708	p__Proteobacteria;c__Gammaproteobacteria;o__Pseudomonadales;f__Pseudomonadaceae;g__Pseudomonas;s__viridiflava
K07245	PB3S	4432796	1	1987	1987	0.131991	0.00270771	p__Proteobacteria;c__Gammaproteobacteria;o__Pseudomonadales;f__Pseudomonadaceae;g__Pseudomonas;s__viridiflava
K07240	PB3S	4432796	1	1987	1987	0.0539623	0.000958376	p__Proteobacteria;c__Gammaproteobacteria;o__Pseudomonadales;f__Pseudomonadaceae;g__Pseudomonas;s__viridiflava
K07239	PB3S	4432796	1	1987	1987	0.0402675	0.000662307	p__Proteobacteria;c__Gammaproteobacteria;o__Pseudomonadales;f__Pseudomonadaceae;g__Pseudomonas;s__viridiflava
K08167	PB1S	4411088	3	662	1986	0.181122	0.00300197	p__Actinobacteria;c__Actinobacteria;o__Actinomycetales;f__;g__;s__
K07240	PB14S	4388819	4	495	1980	0.0610847	0.000954999	p__Proteobacteria;c__Alphaproteobacteria;o__Rhizobiales;f__Bradyrhizobiaceae;g__Bradyrhizobium;s__
K07240	UR11S	811074	3	660	1980	0.0504793	0.000954999	p__Proteobacteria;c__Alphaproteobacteria;o__Rhizobiales;f__Bradyrhizobiaceae;g__;s__
K08166	UR11S	160254	1	1978	1978	0.339804	0.0174925	p__Chloroflexi;c__Ktedonobacteria;o__Ktedonobacterales;f__Ktedonobacteraceae;g__;s__
K14166	UR11S	160254	1	1978	1978	0.308869	0.0114564	p__Chloroflexi;c__Ktedonobacteria;o__Ktedonobacterales;f__Ktedonobacteraceae;g__;s__
K03446	UR11S	160254	1	1978	1978	0.0458263	0.000550747	p__Chloroflexi;c__Ktedonobacteria;o__Ktedonobacterales;f__Ktedonobacteraceae;g__;s__
K07241	PB5S	1127642	1	1970	1970	0.11507	0.00226671	p__Acidobacteria;c__Solibacteres;o__Solibacterales;f__Solibacteraceae;g__;s__
K07798	PB5S	1127642	1	1970	1970	0.100102	0.00156541	p__Acidobacteria;c__Solibacteres;o__Solibacterales;f__Solibacteraceae;g__;s__
K07787	PB5S	1127642	1	1970	1970	0.0926797	0.00157159	p__Acidobacteria;c__Solibacteres;o__Solibacterales;f__Solibacteraceae;g__;s__
K07644	PB5S	1127642	1	1970	1970	0.0695032	0.00188238	p__Acidobacteria;c__Solibacteres;o__Solibacterales;f__Solibacteraceae;g__;s__
K07239	PB3S	811074	2	985	1970	0.039923	0.00065664	p__Proteobacteria;c__Alphaproteobacteria;o__Rhizobiales;f__Bradyrhizobiaceae;g__;s__
K03446	PB3S	811074	2	985	1970	0.0297426	0.000548519	p__Proteobacteria;c__Alphaproteobacteria;o__Rhizobiales;f__Bradyrhizobiaceae;g__;s__
K03446	UR10S	4329545	3	656	1968	0.0229026	0.000547962	p__Acidobacteria;c__Solibacteres;o__Solibacterales;f__;g__;s__
K07239	TB7S	2473794	3	654	1962	0.0535817	0.000653974	p__Planctomycetes;c__Planctomycetia;o__Gemmatales;f__Isosphaeraceae;g__;s__
K07665	UR15S	2473794	2	980	1960	0.0479452	0.00086065	p__Planctomycetes;c__Planctomycetia;o__Gemmatales;f__Isosphaeraceae;g__;s__
K07665	PB1S	244491	2	980	1960	0.0334699	0.00086065	p__Verrucomicrobia;c__[Spartobacteria];o__[Chthoniobacterales];f__[Chthoniobacteraceae];g__CandidatusXiphinematobacter;
K03446	PB1S	244491	2	980	1960	0.0268928	0.000545735	p__Verrucomicrobia;c__[Spartobacteria];o__[Chthoniobacterales];f__[Chthoniobacteraceae];g__CandidatusXiphinematobacter;
K03446	AB17S	4314933	3	650	1950	0.0234426	0.00054295	p__Acidobacteria;c__Acidobacteriia;o__Acidobacteriales;f__Koribacteraceae;g__;s__
K08167	AB14S	4320964	3	648	1944	0.128921	0.00293849	p__Actinobacteria;c__Actinobacteria;o__Actinomycetales;f__;g__;s__
K07240	UR9S	3798902	3	648	1944	0.071363	0.000937636	p__Proteobacteria;c__Alphaproteobacteria;o__Rhizobiales;f__Methylocystaceae;g__;s__
K07245	UR18S	136417	2	968	1936	0.186782	0.00263821	p__Actinobacteria;c__Actinobacteria;o__Actinomycetales;f__;g__;s__
K06189	PB8S	4468101	1	1935	1935	0.149525	0.00578382	p__Proteobacteria;c__Gammaproteobacteria;o__Xanthomonadales;f__Sinobacteraceae;g__;s__
K07798	PB8S	4468101	1	1935	1935	0.11085	0.0015376	p__Proteobacteria;c__Gammaproteobacteria;o__Xanthomonadales;f__Sinobacteraceae;g__;s__
K07787	PB8S	4468101	1	1935	1935	0.105853	0.00154367	p__Proteobacteria;c__Gammaproteobacteria;o__Xanthomonadales;f__Sinobacteraceae;g__;s__
K07240	PB8S	4468101	1	1935	1935	0.0570292	0.000933295	p__Proteobacteria;c__Gammaproteobacteria;o__Xanthomonadales;f__Sinobacteraceae;g__;s__
K07799	PB8S	4468101	1	1935	1935	0.0531637	0.000952408	p__Proteobacteria;c__Gammaproteobacteria;o__Xanthomonadales;f__Sinobacteraceae;g__;s__
K07239	PB8S	4468101	1	1935	1935	0.0398493	0.000644974	p__Proteobacteria;c__Gammaproteobacteria;o__Xanthomonadales;f__Sinobacteraceae;g__;s__
K03446	PB8S	4468101	1	1935	1935	0.0337167	0.000538774	p__Proteobacteria;c__Gammaproteobacteria;o__Xanthomonadales;f__Sinobacteraceae;g__;s__
K07239	PB6S	811074	2	963	1926	0.0622596	0.000641974	p__Proteobacteria;c__Alphaproteobacteria;o__Rhizobiales;f__Bradyrhizobiaceae;g__;s__
K03446	PB6S	811074	2	963	1926	0.0345099	0.000536268	p__Proteobacteria;c__Alphaproteobacteria;o__Rhizobiales;f__Bradyrhizobiaceae;g__;s__
K07788	PB19S	1127642	2	962	1924	0.0749046	0.00116235	p__Acidobacteria;c__Solibacteres;o__Solibacterales;f__Solibacteraceae;g__;s__
K07789	PB19S	1127642	2	962	1924	0.0738636	0.00115254	p__Acidobacteria;c__Solibacteres;o__Solibacterales;f__Solibacteraceae;g__;s__
K07799	PB19S	1127642	2	962	1924	0.0633416	0.000946994	p__Acidobacteria;c__Solibacteres;o__Solibacterales;f__Solibacteraceae;g__;s__
K07665	PB19S	1127642	2	962	1924	0.0543964	0.000844842	p__Acidobacteria;c__Solibacteres;o__Solibacterales;f__Solibacteraceae;g__;s__
K07239	PB19S	1127642	2	962	1924	0.0451167	0.000641307	p__Acidobacteria;c__Solibacteres;o__Solibacterales;f__Solibacteraceae;g__;s__
K08167	UR12S	136417	3	641	1923	0.18121	0.00290674	p__Actinobacteria;c__Actinobacteria;o__Actinomycetales;f__;g__;s__
K07240	AB9S	811074	3	639	1917	0.0611054	0.000924613	p__Proteobacteria;c__Alphaproteobacteria;o__Rhizobiales;f__Bradyrhizobiaceae;g__;s__
K07239	PB4S	811074	2	957	1914	0.0360574	0.000637974	p__Proteobacteria;c__Alphaproteobacteria;o__Rhizobiales;f__Bradyrhizobiaceae;g__;s__
K03446	PB4S	811074	2	957	1914	0.0297376	0.000532927	p__Proteobacteria;c__Alphaproteobacteria;o__Rhizobiales;f__Bradyrhizobiaceae;g__;s__
K07239	PB15S	811074	2	956	1912	0.0426453	0.000637308	p__Proteobacteria;c__Alphaproteobacteria;o__Rhizobiales;f__Bradyrhizobiaceae;g__;s__
K03446	PB15S	811074	2	956	1912	0.0337279	0.00053237	p__Proteobacteria;c__Alphaproteobacteria;o__Rhizobiales;f__Bradyrhizobiaceae;g__;s__
K03446	UR3S	4314933	3	637	1911	0.0436511	0.000532091	p__Acidobacteria;c__Acidobacteriia;o__Acidobacteriales;f__Koribacteraceae;g__;s__
K07788	UR2S	1111207	2	955	1910	0.0364281	0.00115389	p__Acidobacteria;c__Solibacteres;o__Solibacterales;f__Solibacteraceae;g__CandidatusSolibacter;
K07789	UR2S	1111207	2	955	1910	0.036166	0.00114415	p__Acidobacteria;c__Solibacteres;o__Solibacterales;f__Solibacteraceae;g__CandidatusSolibacter;
K07799	UR2S	1111207	2	955	1910	0.0290146	0.000940103	p__Acidobacteria;c__Solibacteres;o__Solibacterales;f__Solibacteraceae;g__CandidatusSolibacter;
K07665	UR2S	1111207	2	955	1910	0.0281557	0.000838694	p__Acidobacteria;c__Solibacteres;o__Solibacterales;f__Solibacteraceae;g__CandidatusSolibacter;
K07239	UR2S	1111207	2	955	1910	0.0194489	0.000636641	p__Acidobacteria;c__Solibacteres;o__Solibacterales;f__Solibacteraceae;g__CandidatusSolibacter;
K07810	PB5S	4128270	1	1902	1902	0.808673	0.0493846	p__Proteobacteria;c__Gammaproteobacteria;o__Pseudomonadales;f__Pseudomonadaceae;g__Pseudomonas;s__
K06189	PB5S	4128270	1	1902	1902	0.197919	0.00568518	p__Proteobacteria;c__Gammaproteobacteria;o__Pseudomonadales;f__Pseudomonadaceae;g__Pseudomonas;s__
K07156	PB5S	4128270	1	1902	1902	0.133887	0.00307946	p__Proteobacteria;c__Gammaproteobacteria;o__Pseudomonadales;f__Pseudomonadaceae;g__Pseudomonas;s__
K07245	PB5S	4128270	1	1902	1902	0.108779	0.00259188	p__Proteobacteria;c__Gammaproteobacteria;o__Pseudomonadales;f__Pseudomonadaceae;g__Pseudomonas;s__
K07787	PB5S	4128270	1	1902	1902	0.0894806	0.00151734	p__Proteobacteria;c__Gammaproteobacteria;o__Pseudomonadales;f__Pseudomonadaceae;g__Pseudomonas;s__
K07788	PB5S	4128270	1	1902	1902	0.0526972	0.00114906	p__Proteobacteria;c__Gammaproteobacteria;o__Pseudomonadales;f__Pseudomonadaceae;g__Pseudomonas;s__
K07789	PB5S	4128270	1	1902	1902	0.0523837	0.00113936	p__Proteobacteria;c__Gammaproteobacteria;o__Pseudomonadales;f__Pseudomonadaceae;g__Pseudomonas;s__
K07240	PB5S	4128270	1	1902	1902	0.0490333	0.000917378	p__Proteobacteria;c__Gammaproteobacteria;o__Pseudomonadales;f__Pseudomonadaceae;g__Pseudomonas;s__
K07799	PB5S	4128270	1	1902	1902	0.0445538	0.000936166	p__Proteobacteria;c__Gammaproteobacteria;o__Pseudomonadales;f__Pseudomonadaceae;g__Pseudomonas;s__
K07239	PB5S	4128270	1	1902	1902	0.0359594	0.000633974	p__Proteobacteria;c__Gammaproteobacteria;o__Pseudomonadales;f__Pseudomonadaceae;g__Pseudomonas;s__
K03446	PB5S	4128270	1	1902	1902	0.0282037	0.000529586	p__Proteobacteria;c__Gammaproteobacteria;o__Pseudomonadales;f__Pseudomonadaceae;g__Pseudomonas;s__
K07240	AB11S	811074	3	632	1896	0.0667488	0.000914484	p__Proteobacteria;c__Alphaproteobacteria;o__Rhizobiales;f__Bradyrhizobiaceae;g__;s__
K07789	AB17S	153350	2	945	1890	0.0555392	0.00113217	p__Acidobacteria;c__DA052;o__Ellin6513;f__;g__;s__
K07788	AB17S	153350	2	945	1890	0.0555082	0.00114181	p__Acidobacteria;c__DA052;o__Ellin6513;f__;g__;s__
K07799	AB17S	153350	2	945	1890	0.0452315	0.000930259	p__Acidobacteria;c__DA052;o__Ellin6513;f__;g__;s__
K07665	AB17S	153350	2	945	1890	0.03854	0.000829912	p__Acidobacteria;c__DA052;o__Ellin6513;f__;g__;s__
K07239	AB17S	153350	2	945	1890	0.0309162	0.000629975	p__Acidobacteria;c__DA052;o__Ellin6513;f__;g__;s__
K08167	PB9S	4411088	3	628	1884	0.216154	0.00284779	p__Actinobacteria;c__Actinobacteria;o__Actinomycetales;f__;g__;s__
K07245	UR15S	4320964	2	939	1878	0.0983761	0.00255918	p__Actinobacteria;c__Actinobacteria;o__Actinomycetales;f__;g__;s__
K03446	UR5S	4453282	3	625	1875	0.0364276	0.000522068	p__Acidobacteria;c__Acidobacteriia;o__Acidobacteriales;f__Koribacteraceae;g__;s__
K03446	AB14S	4424782	3	623	1869	0.0228604	0.000520397	p__Acidobacteria;c__Acidobacteriia;o__Acidobacteriales;f__Koribacteraceae;g__;s__
K07239	AB16S	512701	3	621	1863	0.0304163	0.000620975	p__Planctomycetes;c__Planctomycetia;o__Planctomycetales;f__Planctomycetaceae;g__Planctomyces;s__
K03446	AB18S	4414706	3	621	1863	0.0231058	0.000518726	p__Acidobacteria;c__Acidobacteriia;o__Acidobacteriales;f__Koribacteraceae;g__CandidatusKoribacter;
K07240	PB16S	841979	3	619	1857	0.0568307	0.000895674	p__Proteobacteria;c__Alphaproteobacteria;o__Rhodospirillales;f__Acetobacteraceae;g__;s__
K03446	AB10S	4424782	3	619	1857	0.0249289	0.000517056	p__Acidobacteria;c__Acidobacteriia;o__Acidobacteriales;f__Koribacteraceae;g__;s__
K07788	PB6S	666038	2	925	1850	0.0771026	0.00111765	p__Acidobacteria;c__Solibacteres;o__Solibacterales;f__Solibacteraceae;g__;s__
K07789	PB6S	666038	2	925	1850	0.0762666	0.00110821	p__Acidobacteria;c__Solibacteres;o__Solibacterales;f__Solibacteraceae;g__;s__
K07799	PB6S	666038	2	925	1850	0.0676367	0.000910571	p__Acidobacteria;c__Solibacteres;o__Solibacterales;f__Solibacteraceae;g__;s__
K07239	PB6S	666038	2	925	1850	0.0598028	0.000616642	p__Acidobacteria;c__Solibacteres;o__Solibacterales;f__Solibacteraceae;g__;s__
K07665	PB6S	666038	2	925	1850	0.034732	0.000812348	p__Acidobacteria;c__Solibacteres;o__Solibacterales;f__Solibacteraceae;g__;s__
K08160	PB6S	4432796	1	1848	1848	0.992481	0.106207	p__Proteobacteria;c__Gammaproteobacteria;o__Pseudomonadales;f__Pseudomonadaceae;g__Pseudomonas;s__viridiflava
K06189	PB6S	4432796	1	1848	1848	0.221185	0.00552377	p__Proteobacteria;c__Gammaproteobacteria;o__Pseudomonadales;f__Pseudomonadaceae;g__Pseudomonas;s__viridiflava
K08167	TB2S	814609	3	616	1848	0.169231	0.00279338	p__Actinobacteria;c__Actinobacteria;o__Actinomycetales;f__;g__;s__
K07156	PB6S	4432796	1	1848	1848	0.140629	0.00299203	p__Proteobacteria;c__Gammaproteobacteria;o__Pseudomonadales;f__Pseudomonadaceae;g__Pseudomonas;s__viridiflava
K07245	PB6S	4432796	1	1848	1848	0.133932	0.00251829	p__Proteobacteria;c__Gammaproteobacteria;o__Pseudomonadales;f__Pseudomonadaceae;g__Pseudomonas;s__viridiflava
K07239	PB6S	4432796	1	1848	1848	0.0597382	0.000615975	p__Proteobacteria;c__Gammaproteobacteria;o__Pseudomonadales;f__Pseudomonadaceae;g__Pseudomonas;s__viridiflava
K07240	PB6S	4432796	1	1848	1848	0.0399576	0.000891333	p__Proteobacteria;c__Gammaproteobacteria;o__Pseudomonadales;f__Pseudomonadaceae;g__Pseudomonas;s__viridiflava
K08167	UR14S	4320964	3	614	1842	0.133711	0.00278431	p__Actinobacteria;c__Actinobacteria;o__Actinomycetales;f__;g__;s__
K03446	PB13S	4453282	3	614	1842	0.0320431	0.000512879	p__Acidobacteria;c__Acidobacteriia;o__Acidobacteriales;f__Koribacteraceae;g__;s__
K07787	UR4S	4415366	1	1840	1840	0.114677	0.00146788	p__Planctomycetes;c__Phycisphaerae;o__WD2101;f__;g__;s__
K07239	PB11S	811074	2	919	1838	0.0395575	0.000612642	p__Proteobacteria;c__Alphaproteobacteria;o__Rhizobiales;f__Bradyrhizobiaceae;g__;s__
K03446	PB11S	811074	2	919	1838	0.0321424	0.000511766	p__Proteobacteria;c__Alphaproteobacteria;o__Rhizobiales;f__Bradyrhizobiaceae;g__;s__
K08167	UR12S	4411088	3	612	1836	0.173012	0.00277524	p__Actinobacteria;c__Actinobacteria;o__Actinomycetales;f__;g__;s__
K08167	UR15S	1075732	3	612	1836	0.0896879	0.00277524	p__Actinobacteria;c__Actinobacteria;o__Actinomycetales;f__;g__;s__
K07665	TB7S	244491	2	918	1836	0.071876	0.000806201	p__Verrucomicrobia;c__[Spartobacteria];o__[Chthoniobacterales];f__[Chthoniobacteraceae];g__CandidatusXiphinematobacter;
K03446	TB7S	244491	2	918	1836	0.045377	0.000511209	p__Verrucomicrobia;c__[Spartobacteria];o__[Chthoniobacterales];f__[Chthoniobacteraceae];g__CandidatusXiphinematobacter;
K03446	UR14S	811074	2	914	1828	0.0243001	0.000508981	p__Proteobacteria;c__Alphaproteobacteria;o__Rhizobiales;f__Bradyrhizobiaceae;g__;s__
K07239	UR14S	811074	2	914	1828	0.0234194	0.000609309	p__Proteobacteria;c__Alphaproteobacteria;o__Rhizobiales;f__Bradyrhizobiaceae;g__;s__
K03446	AB2S	4359889	3	609	1827	0.0362968	0.000508703	p__Acidobacteria;c__Solibacteres;o__Solibacterales;f__Solibacteraceae;g__CandidatusSolibacter;
K03446	UR2S	4388819	5	364	1820	0.0167255	0.000506754	p__Proteobacteria;c__Alphaproteobacteria;o__Rhizobiales;f__Bradyrhizobiaceae;g__Bradyrhizobium;s__
K08167	UR13S	4320964	3	606	1818	0.139449	0.00274803	p__Actinobacteria;c__Actinobacteria;o__Actinomycetales;f__;g__;s__
K03446	TB7S	4388819	5	362	1810	0.0447344	0.000503969	p__Proteobacteria;c__Alphaproteobacteria;o__Rhizobiales;f__Bradyrhizobiaceae;g__Bradyrhizobium;s__
K07665	PB3S	244491	2	902	1804	0.0359377	0.000792149	p__Verrucomicrobia;c__[Spartobacteria];o__[Chthoniobacterales];f__[Chthoniobacteraceae];g__CandidatusXiphinematobacter;
K03446	PB3S	244491	2	902	1804	0.0272364	0.000502299	p__Verrucomicrobia;c__[Spartobacteria];o__[Chthoniobacterales];f__[Chthoniobacteraceae];g__CandidatusXiphinematobacter;
K08167	PB2S	4411088	3	601	1803	0.225403	0.00272536	p__Actinobacteria;c__Actinobacteria;o__Actinomycetales;f__;g__;s__
K08167	UR8S	4411088	3	597	1791	0.115997	0.00270722	p__Actinobacteria;c__Actinobacteria;o__Actinomycetales;f__;g__;s__
K07239	AB4S	564911	3	596	1788	0.0400358	0.000595976	p__Planctomycetes;c__Planctomycetia;o__Gemmatales;f__Isosphaeraceae;g__;s__
K07810	PB4S	4128270	1	1768	1768	0.79425	0.0459054	p__Proteobacteria;c__Gammaproteobacteria;o__Pseudomonadales;f__Pseudomonadaceae;g__Pseudomonas;s__
K06189	PB4S	4128270	1	1768	1768	0.196882	0.00528465	p__Proteobacteria;c__Gammaproteobacteria;o__Pseudomonadales;f__Pseudomonadaceae;g__Pseudomonas;s__
K07156	PB4S	4128270	1	1768	1768	0.149805	0.00286251	p__Proteobacteria;c__Gammaproteobacteria;o__Pseudomonadales;f__Pseudomonadaceae;g__Pseudomonas;s__
K07245	PB4S	4128270	1	1768	1768	0.124965	0.00240928	p__Proteobacteria;c__Gammaproteobacteria;o__Pseudomonadales;f__Pseudomonadaceae;g__Pseudomonas;s__
K07787	PB4S	4128270	1	1768	1768	0.0823475	0.00141044	p__Proteobacteria;c__Gammaproteobacteria;o__Pseudomonadales;f__Pseudomonadaceae;g__Pseudomonas;s__
K07788	PB4S	4128270	1	1768	1768	0.0543833	0.00106811	p__Proteobacteria;c__Gammaproteobacteria;o__Pseudomonadales;f__Pseudomonadaceae;g__Pseudomonas;s__
K07789	PB4S	4128270	1	1768	1768	0.0538237	0.00105909	p__Proteobacteria;c__Gammaproteobacteria;o__Pseudomonadales;f__Pseudomonadaceae;g__Pseudomonas;s__
K07240	PB4S	4128270	1	1768	1768	0.0503403	0.000852747	p__Proteobacteria;c__Gammaproteobacteria;o__Pseudomonadales;f__Pseudomonadaceae;g__Pseudomonas;s__
K07799	PB4S	4128270	1	1768	1768	0.0443608	0.000870211	p__Proteobacteria;c__Gammaproteobacteria;o__Pseudomonadales;f__Pseudomonadaceae;g__Pseudomonas;s__
K07239	PB4S	4128270	1	1768	1768	0.033307	0.00058931	p__Proteobacteria;c__Gammaproteobacteria;o__Pseudomonadales;f__Pseudomonadaceae;g__Pseudomonas;s__
K03446	PB4S	4128270	1	1768	1768	0.0274692	0.000492275	p__Proteobacteria;c__Gammaproteobacteria;o__Pseudomonadales;f__Pseudomonadaceae;g__Pseudomonas;s__
K03446	AB18S	1111207	3	587	1761	0.0218408	0.000490326	p__Acidobacteria;c__Solibacteres;o__Solibacterales;f__Solibacteraceae;g__CandidatusSolibacter;
K07245	PB14S	4411088	2	880	1760	0.172973	0.00239838	p__Actinobacteria;c__Actinobacteria;o__Actinomycetales;f__;g__;s__
K07240	AB11S	4388819	4	440	1760	0.0619609	0.000848888	p__Proteobacteria;c__Alphaproteobacteria;o__Rhizobiales;f__Bradyrhizobiaceae;g__Bradyrhizobium;s__
K07240	PB17S	4388819	4	439	1756	0.0597157	0.000846959	p__Proteobacteria;c__Alphaproteobacteria;o__Rhizobiales;f__Bradyrhizobiaceae;g__Bradyrhizobium;s__
K07239	UR10S	811074	2	878	1756	0.0213161	0.00058531	p__Proteobacteria;c__Alphaproteobacteria;o__Rhizobiales;f__Bradyrhizobiaceae;g__;s__
K03446	UR10S	811074	2	878	1756	0.0204355	0.000488934	p__Proteobacteria;c__Alphaproteobacteria;o__Rhizobiales;f__Bradyrhizobiaceae;g__;s__
K08167	UR17S	4411088	3	585	1755	0.187881	0.0026528	p__Actinobacteria;c__Actinobacteria;o__Actinomycetales;f__;g__;s__
K07788	UR7S	70614	2	875	1750	0.0577215	0.00105723	p__Acidobacteria;c__DA052;o__Ellin6513;f__;g__;s__
K07789	UR7S	70614	2	875	1750	0.0573695	0.00104831	p__Acidobacteria;c__DA052;o__Ellin6513;f__;g__;s__
K07665	UR7S	70614	2	875	1750	0.0534074	0.000768437	p__Acidobacteria;c__DA052;o__Ellin6513;f__;g__;s__
K07799	UR7S	70614	2	875	1750	0.0485558	0.000861351	p__Acidobacteria;c__DA052;o__Ellin6513;f__;g__;s__
K07788	AB18S	4359889	2	875	1750	0.0483479	0.00105723	p__Acidobacteria;c__Solibacteres;o__Solibacterales;f__Solibacteraceae;g__CandidatusSolibacter;
K07789	AB18S	4359889	2	875	1750	0.048216	0.00104831	p__Acidobacteria;c__Solibacteres;o__Solibacterales;f__Solibacteraceae;g__CandidatusSolibacter;
K07799	AB18S	4359889	2	875	1750	0.040844	0.000861351	p__Acidobacteria;c__Solibacteres;o__Solibacterales;f__Solibacteraceae;g__CandidatusSolibacter;
K07239	UR7S	70614	2	875	1750	0.0367539	0.00058331	p__Acidobacteria;c__DA052;o__Ellin6513;f__;g__;s__
K07665	AB18S	4359889	2	875	1750	0.0348196	0.000768437	p__Acidobacteria;c__Solibacteres;o__Solibacterales;f__Solibacteraceae;g__CandidatusSolibacter;
K07239	AB18S	4359889	2	875	1750	0.0284396	0.00058331	p__Acidobacteria;c__Solibacteres;o__Solibacterales;f__Solibacteraceae;g__CandidatusSolibacter;
K08167	PB3S	4411088	3	583	1749	0.209763	0.00264373	p__Actinobacteria;c__Actinobacteria;o__Actinomycetales;f__;g__;s__
K08167	UR16S	1075732	3	583	1749	0.0776815	0.00264373	p__Actinobacteria;c__Actinobacteria;o__Actinomycetales;f__;g__;s__
K07240	PB15S	4388819	4	437	1748	0.0491854	0.0008431	p__Proteobacteria;c__Alphaproteobacteria;o__Rhizobiales;f__Bradyrhizobiaceae;g__Bradyrhizobium;s__
K03446	AB9S	4424782	3	580	1740	0.0273293	0.000484479	p__Acidobacteria;c__Acidobacteriia;o__Acidobacteriales;f__Koribacteraceae;g__;s__
K08167	AB5S	4411088	3	579	1737	0.172356	0.00262559	p__Actinobacteria;c__Actinobacteria;o__Actinomycetales;f__;g__;s__
K08167	UR8S	814609	3	579	1737	0.1125	0.00262559	p__Actinobacteria;c__Actinobacteria;o__Actinomycetales;f__;g__;s__
K07787	UR5S	4415366	1	1733	1733	0.0805485	0.00138252	p__Planctomycetes;c__Phycisphaerae;o__WD2101;f__;g__;s__
K08167	UR18S	4411088	3	576	1728	0.150549	0.00261199	p__Actinobacteria;c__Actinobacteria;o__Actinomycetales;f__;g__;s__
K03446	AB15S	4314933	3	576	1728	0.0210701	0.000481138	p__Acidobacteria;c__Acidobacteriia;o__Acidobacteriales;f__Koribacteraceae;g__;s__
K07788	PB6S	1127642	2	863	1726	0.0719347	0.00104273	p__Acidobacteria;c__Solibacteres;o__Solibacterales;f__Solibacteraceae;g__;s__
K07789	PB6S	1127642	2	863	1726	0.0711547	0.00103393	p__Acidobacteria;c__Solibacteres;o__Solibacterales;f__Solibacteraceae;g__;s__
K07799	PB6S	1127642	2	863	1726	0.0631032	0.000849538	p__Acidobacteria;c__Solibacteres;o__Solibacterales;f__Solibacteraceae;g__;s__
K07239	PB6S	1127642	2	863	1726	0.0557944	0.00057531	p__Acidobacteria;c__Solibacteres;o__Solibacterales;f__Solibacteraceae;g__;s__
K07665	PB6S	1127642	2	863	1726	0.032404	0.000757899	p__Acidobacteria;c__Solibacteres;o__Solibacterales;f__Solibacteraceae;g__;s__
K08164	PB8S	811074	1	1719	1719	0.889291	0.0224594	p__Proteobacteria;c__Alphaproteobacteria;o__Rhizobiales;f__Bradyrhizobiaceae;g__;s__
K14166	PB8S	811074	1	1719	1719	0.661918	0.00995633	p__Proteobacteria;c__Alphaproteobacteria;o__Rhizobiales;f__Bradyrhizobiaceae;g__;s__
K08169	PB8S	811074	1	1719	1719	0.382851	0.00475985	p__Proteobacteria;c__Alphaproteobacteria;o__Rhizobiales;f__Bradyrhizobiaceae;g__;s__
K06189	PB8S	811074	1	1719	1719	0.132834	0.00513818	p__Proteobacteria;c__Alphaproteobacteria;o__Rhizobiales;f__Bradyrhizobiaceae;g__;s__
K07156	PB8S	811074	1	1719	1719	0.131051	0.00278317	p__Proteobacteria;c__Alphaproteobacteria;o__Rhizobiales;f__Bradyrhizobiaceae;g__;s__
K07241	PB8S	811074	1	1719	1719	0.127911	0.00197791	p__Proteobacteria;c__Alphaproteobacteria;o__Rhizobiales;f__Bradyrhizobiaceae;g__;s__
K07245	PB8S	811074	1	1719	1719	0.125474	0.0023425	p__Proteobacteria;c__Alphaproteobacteria;o__Rhizobiales;f__Bradyrhizobiaceae;g__;s__
K07798	PB8S	811074	1	1719	1719	0.0984762	0.00136596	p__Proteobacteria;c__Alphaproteobacteria;o__Rhizobiales;f__Bradyrhizobiaceae;g__;s__
K07788	PB8S	811074	1	1719	1719	0.0584813	0.0010385	p__Proteobacteria;c__Alphaproteobacteria;o__Rhizobiales;f__Bradyrhizobiaceae;g__;s__
K07789	PB8S	811074	1	1719	1719	0.0569734	0.00102974	p__Proteobacteria;c__Alphaproteobacteria;o__Rhizobiales;f__Bradyrhizobiaceae;g__;s__
K07799	PB8S	811074	1	1719	1719	0.0472292	0.000846093	p__Proteobacteria;c__Alphaproteobacteria;o__Rhizobiales;f__Bradyrhizobiaceae;g__;s__
K07245	TB5S	4411088	2	859	1718	0.165431	0.00234114	p__Actinobacteria;c__Actinobacteria;o__Actinomycetales;f__;g__;s__
K07239	UR13S	811074	2	859	1718	0.0297628	0.000572644	p__Proteobacteria;c__Alphaproteobacteria;o__Rhizobiales;f__Bradyrhizobiaceae;g__;s__
K03446	UR13S	811074	2	859	1718	0.0279777	0.000478353	p__Proteobacteria;c__Alphaproteobacteria;o__Rhizobiales;f__Bradyrhizobiaceae;g__;s__
K07240	PB1S	811074	3	572	1716	0.0478768	0.000827666	p__Proteobacteria;c__Alphaproteobacteria;o__Rhizobiales;f__Bradyrhizobiaceae;g__;s__
K03446	PB17S	4472772	6	286	1716	0.0284469	0.000477796	p__Proteobacteria;c__Alphaproteobacteria;o__Rhizobiales;f__Bradyrhizobiaceae;g__Bradyrhizobium;s__
K07245	UR10S	4320964	2	857	1714	0.119509	0.00233569	p__Actinobacteria;c__Actinobacteria;o__Actinomycetales;f__;g__;s__
K07245	UR14S	4411088	2	857	1714	0.113128	0.00233569	p__Actinobacteria;c__Actinobacteria;o__Actinomycetales;f__;g__;s__
K03446	PB9S	4453282	3	570	1710	0.0291535	0.000476126	p__Acidobacteria;c__Acidobacteriia;o__Acidobacteriales;f__Koribacteraceae;g__;s__
K07239	UR18S	512701	3	569	1707	0.0321239	0.000568977	p__Planctomycetes;c__Planctomycetia;o__Planctomycetales;f__Planctomycetaceae;g__Planctomyces;s__
K07240	AB10S	3798902	3	568	1704	0.0442827	0.000821878	p__Proteobacteria;c__Alphaproteobacteria;o__Rhizobiales;f__Methylocystaceae;g__;s__
K03446	PB19S	196652	5	340	1700	0.0307865	0.000473341	p__Proteobacteria;c__Betaproteobacteria;o__Burkholderiales;f__Burkholderiaceae;g__Burkholderia;s__glathei
K03446	PB17S	1127642	3	565	1695	0.0280987	0.000471949	p__Acidobacteria;c__Solibacteres;o__Solibacterales;f__Solibacteraceae;g__;s__
K07240	UR3S	3798902	3	564	1692	0.0754347	0.00081609	p__Proteobacteria;c__Alphaproteobacteria;o__Rhizobiales;f__Methylocystaceae;g__;s__
K07240	AB8S	811074	3	564	1692	0.0627294	0.00081609	p__Proteobacteria;c__Alphaproteobacteria;o__Rhizobiales;f__Bradyrhizobiaceae;g__;s__
K07665	UR18S	2473794	2	846	1692	0.0431732	0.000742969	p__Planctomycetes;c__Planctomycetia;o__Gemmatales;f__Isosphaeraceae;g__;s__
K08167	PB8S	4411088	3	563	1689	0.304215	0.00255304	p__Actinobacteria;c__Actinobacteria;o__Actinomycetales;f__;g__;s__
K07239	UR2S	2473794	3	561	1683	0.0171374	0.000560977	p__Planctomycetes;c__Planctomycetia;o__Gemmatales;f__Isosphaeraceae;g__;s__
K08167	UR19S	136417	3	560	1680	0.161554	0.00253943	p__Actinobacteria;c__Actinobacteria;o__Actinomycetales;f__;g__;s__
K08167	AB9S	4411088	3	558	1674	0.133759	0.00253036	p__Actinobacteria;c__Actinobacteria;o__Actinomycetales;f__;g__;s__
K07240	PB4S	841979	3	557	1671	0.0475784	0.000805962	p__Proteobacteria;c__Alphaproteobacteria;o__Rhodospirillales;f__Acetobacteraceae;g__;s__
K07787	UR19S	4415366	1	1670	1670	0.10308	0.00133226	p__Planctomycetes;c__Phycisphaerae;o__WD2101;f__;g__;s__
K07665	AB6S	4424782	2	832	1664	0.0444302	0.000730674	p__Acidobacteria;c__Acidobacteriia;o__Acidobacteriales;f__Koribacteraceae;g__;s__
K07240	AB15S	4302304	2	832	1664	0.036405	0.000802585	p__Proteobacteria;c__Alphaproteobacteria;o__Rhodospirillales;f__Rhodospirillaceae;g__;s__
K07239	AB6S	4424782	2	832	1664	0.0361488	0.000554644	p__Acidobacteria;c__Acidobacteriia;o__Acidobacteriales;f__Koribacteraceae;g__;s__
K03446	AB15S	4302304	2	832	1664	0.0202897	0.000463318	p__Proteobacteria;c__Alphaproteobacteria;o__Rhodospirillales;f__Rhodospirillaceae;g__;s__
K07240	PB5S	841979	3	554	1662	0.0428461	0.000801621	p__Proteobacteria;c__Alphaproteobacteria;o__Rhodospirillales;f__Acetobacteraceae;g__;s__
K07788	UR2S	78839	2	829	1658	0.0316219	0.00100165	p__Acidobacteria;c__DA052;o__Ellin6513;f__;g__;s__
K07789	UR2S	78839	2	829	1658	0.0313944	0.000993197	p__Acidobacteria;c__DA052;o__Ellin6513;f__;g__;s__
K07799	UR2S	78839	2	829	1658	0.0251865	0.000816069	p__Acidobacteria;c__DA052;o__Ellin6513;f__;g__;s__
K07665	UR2S	78839	2	829	1658	0.0244409	0.000728039	p__Acidobacteria;c__DA052;o__Ellin6513;f__;g__;s__
K07239	UR2S	78839	2	829	1658	0.0168829	0.000552644	p__Acidobacteria;c__DA052;o__Ellin6513;f__;g__;s__
K07788	UR7S	286227	2	828	1656	0.054621	0.00100044	p__Acidobacteria;c__DA052;o__Ellin6513;f__;g__;s__
K07789	UR7S	286227	2	828	1656	0.054288	0.000991999	p__Acidobacteria;c__DA052;o__Ellin6513;f__;g__;s__
K07665	UR7S	286227	2	828	1656	0.0505387	0.000727161	p__Acidobacteria;c__DA052;o__Ellin6513;f__;g__;s__
K07799	UR7S	286227	2	828	1656	0.0459477	0.000815084	p__Acidobacteria;c__DA052;o__Ellin6513;f__;g__;s__
K07239	UR5S	2473794	3	552	1656	0.0355601	0.000551978	p__Planctomycetes;c__Planctomycetia;o__Gemmatales;f__Isosphaeraceae;g__;s__
K07239	UR7S	286227	2	828	1656	0.0347797	0.000551978	p__Acidobacteria;c__DA052;o__Ellin6513;f__;g__;s__
K03446	PB6S	4388819	5	331	1655	0.0296542	0.000460812	p__Proteobacteria;c__Alphaproteobacteria;o__Rhizobiales;f__Bradyrhizobiaceae;g__Bradyrhizobium;s__
K03446	AB17S	1118978	5	331	1655	0.0198961	0.000460812	p__Proteobacteria;c__Betaproteobacteria;o__Burkholderiales;f__Burkholderiaceae;g__Burkholderia;s__
K08167	UR16S	1108954	3	551	1653	0.0734177	0.00249862	p__Actinobacteria;c__Actinobacteria;o__Actinomycetales;f__;g__;s__
K03446	AB3S	4314933	3	550	1650	0.0294859	0.00045942	p__Acidobacteria;c__Acidobacteriia;o__Acidobacteriales;f__Koribacteraceae;g__;s__
K03446	AB10S	4314933	3	550	1650	0.02215	0.00045942	p__Acidobacteria;c__Acidobacteriia;o__Acidobacteriales;f__Koribacteraceae;g__;s__
K08167	UR6S	4411088	3	549	1647	0.241248	0.00248955	p__Actinobacteria;c__Actinobacteria;o__Actinomycetales;f__;g__;s__
K03446	UR5S	4329545	3	549	1647	0.031998	0.000458584	p__Acidobacteria;c__Solibacteres;o__Solibacterales;f__;g__;s__
K08167	PB15S	4411088	3	548	1644	0.213979	0.00248502	p__Actinobacteria;c__Actinobacteria;o__Actinomycetales;f__;g__;s__
K07239	UR7S	2473794	3	548	1644	0.0345277	0.000547978	p__Planctomycetes;c__Planctomycetia;o__Gemmatales;f__Isosphaeraceae;g__;s__
K03446	AB8S	4314933	3	547	1641	0.0271815	0.000456914	p__Acidobacteria;c__Acidobacteriia;o__Acidobacteriales;f__Koribacteraceae;g__;s__
K03446	PB10S	4388819	5	328	1640	0.0333801	0.000456635	p__Proteobacteria;c__Alphaproteobacteria;o__Rhizobiales;f__Bradyrhizobiaceae;g__Bradyrhizobium;s__
K03446	PB4S	1133624	5	328	1640	0.0254805	0.000456635	p__Acidobacteria;c__Acidobacteriia;o__Acidobacteriales;f__Acidobacteriaceae;g__;s__
K07240	AB3S	811074	3	543	1629	0.0572402	0.000785704	p__Proteobacteria;c__Alphaproteobacteria;o__Rhizobiales;f__Bradyrhizobiaceae;g__;s__
K07239	UR12S	2473794	3	543	1629	0.0560738	0.000542978	p__Planctomycetes;c__Planctomycetia;o__Gemmatales;f__Isosphaeraceae;g__;s__
K03446	UR18S	4453282	3	543	1629	0.0300232	0.000453572	p__Acidobacteria;c__Acidobacteriia;o__Acidobacteriales;f__Koribacteraceae;g__;s__
K03446	UR16S	4329545	3	542	1626	0.0288943	0.000452737	p__Acidobacteria;c__Solibacteres;o__Solibacterales;f__;g__;s__
K08167	AB3S	4411088	3	541	1623	0.137043	0.00245327	p__Actinobacteria;c__Actinobacteria;o__Actinomycetales;f__;g__;s__
K07240	UR10S	4342107	3	541	1623	0.0300806	0.00078281	p__Proteobacteria;c__Alphaproteobacteria;o__Rhizobiales;f__Hyphomicrobiaceae;g__Rhodoplanes;s__
K03446	PB13S	4478794	3	541	1623	0.0282335	0.000451902	p__Acidobacteria;c__Acidobacteriia;o__Acidobacteriales;f__Koribacteraceae;g__;s__
K03446	UR10S	4342107	3	541	1623	0.0188877	0.000451902	p__Proteobacteria;c__Alphaproteobacteria;o__Rhizobiales;f__Hyphomicrobiaceae;g__Rhodoplanes;s__
K07245	UR8S	1113028	2	811	1622	0.109951	0.00221032	p__Actinobacteria;c__Actinobacteria;o__Actinomycetales;f__;g__;s__
K07239	AB5S	2473794	3	539	1617	0.0386925	0.000538978	p__Planctomycetes;c__Planctomycetia;o__Gemmatales;f__Isosphaeraceae;g__;s__
K07239	AB14S	811074	2	808	1616	0.0254829	0.000538645	p__Proteobacteria;c__Alphaproteobacteria;o__Rhizobiales;f__Bradyrhizobiaceae;g__;s__
K03446	AB14S	811074	2	808	1616	0.0197659	0.000449953	p__Proteobacteria;c__Alphaproteobacteria;o__Rhizobiales;f__Bradyrhizobiaceae;g__;s__
K03446	PB2S	4388819	5	323	1615	0.0254171	0.000449674	p__Proteobacteria;c__Alphaproteobacteria;o__Rhizobiales;f__Bradyrhizobiaceae;g__Bradyrhizobium;s__
K08167	UR12S	1075732	3	538	1614	0.152092	0.00243967	p__Actinobacteria;c__Actinobacteria;o__Actinomycetales;f__;g__;s__
K03446	PB2S	1127642	3	538	1614	0.0254013	0.000449396	p__Acidobacteria;c__Solibacteres;o__Solibacterales;f__Solibacteraceae;g__;s__
K07245	UR10S	4411088	2	806	1612	0.112397	0.00219669	p__Actinobacteria;c__Actinobacteria;o__Actinomycetales;f__;g__;s__
K07240	UR1S	811074	3	537	1611	0.0738449	0.000777022	p__Proteobacteria;c__Alphaproteobacteria;o__Rhizobiales;f__Bradyrhizobiaceae;g__;s__
K08167	UR17S	136417	3	535	1605	0.171823	0.00242607	p__Actinobacteria;c__Actinobacteria;o__Actinomycetales;f__;g__;s__
K07239	PB10S	811074	2	801	1602	0.0431016	0.000533978	p__Proteobacteria;c__Alphaproteobacteria;o__Rhizobiales;f__Bradyrhizobiaceae;g__;s__
K03446	PB10S	811074	2	801	1602	0.0326067	0.000446055	p__Proteobacteria;c__Alphaproteobacteria;o__Rhizobiales;f__Bradyrhizobiaceae;g__;s__
K03446	PB16S	666038	3	534	1602	0.0300371	0.000446055	p__Acidobacteria;c__Solibacteres;o__Solibacterales;f__Solibacteraceae;g__;s__
K07788	PB2S	666038	2	800	1600	0.0523732	0.000966612	p__Acidobacteria;c__Solibacteres;o__Solibacterales;f__Solibacteraceae;g__;s__
K07789	PB2S	666038	2	800	1600	0.0519852	0.000958453	p__Acidobacteria;c__Solibacteres;o__Solibacterales;f__Solibacteraceae;g__;s__
K07799	PB2S	666038	2	800	1600	0.0437493	0.000787521	p__Acidobacteria;c__Solibacteres;o__Solibacterales;f__Solibacteraceae;g__;s__
K07665	PB2S	666038	2	800	1600	0.0360044	0.000702571	p__Acidobacteria;c__Solibacteres;o__Solibacterales;f__Solibacteraceae;g__;s__
K07239	PB2S	666038	2	800	1600	0.0324787	0.000533312	p__Acidobacteria;c__Solibacteres;o__Solibacterales;f__Solibacteraceae;g__;s__
K07245	PB4S	4411088	2	798	1596	0.112807	0.00217489	p__Actinobacteria;c__Actinobacteria;o__Actinomycetales;f__;g__;s__
K03446	UR14S	4359889	3	532	1596	0.0212161	0.000444384	p__Acidobacteria;c__Solibacteres;o__Solibacterales;f__Solibacteraceae;g__CandidatusSolibacter;
K07239	UR9S	811074	2	796	1592	0.0407515	0.000530645	p__Proteobacteria;c__Alphaproteobacteria;o__Rhizobiales;f__Bradyrhizobiaceae;g__;s__
K03446	UR9S	811074	2	796	1592	0.0358631	0.00044327	p__Proteobacteria;c__Alphaproteobacteria;o__Rhizobiales;f__Bradyrhizobiaceae;g__;s__
K03446	UR13S	4388819	5	318	1590	0.0258932	0.000442713	p__Proteobacteria;c__Alphaproteobacteria;o__Rhizobiales;f__Bradyrhizobiaceae;g__Bradyrhizobium;s__
K07665	UR7S	4415366	2	794	1588	0.0484634	0.000697302	p__Planctomycetes;c__Phycisphaerae;o__WD2101;f__;g__;s__
K07239	UR7S	4415366	2	794	1588	0.0333515	0.000529312	p__Planctomycetes;c__Phycisphaerae;o__WD2101;f__;g__;s__
K03446	PB11S	4478794	3	527	1581	0.0276481	0.000440208	p__Acidobacteria;c__Acidobacteriia;o__Acidobacteriales;f__Koribacteraceae;g__;s__
K07239	UR14S	2473794	3	527	1581	0.0202549	0.000526979	p__Planctomycetes;c__Planctomycetia;o__Gemmatales;f__Isosphaeraceae;g__;s__
K07239	PB8S	344331	3	526	1578	0.0324972	0.000525979	p__Planctomycetes;c__Planctomycetia;o__Gemmatales;f__Isosphaeraceae;g__;s__
K08167	TB5S	814609	3	525	1575	0.16269	0.00238072	p__Actinobacteria;c__Actinobacteria;o__Actinomycetales;f__;g__;s__
K08167	AB9S	1108954	3	525	1575	0.125849	0.00238072	p__Actinobacteria;c__Actinobacteria;o__Actinomycetales;f__;g__;s__
K07240	AB7S	811074	3	525	1575	0.0485811	0.000759659	p__Proteobacteria;c__Alphaproteobacteria;o__Rhizobiales;f__Bradyrhizobiaceae;g__;s__
K03446	AB2S	4314933	3	523	1569	0.0311712	0.000436866	p__Acidobacteria;c__Acidobacteriia;o__Acidobacteriales;f__Koribacteraceae;g__;s__
K03446	PB8S	810198	4	392	1568	0.0273218	0.000436588	p__Acidobacteria;c__Acidobacteriia;o__Acidobacteriales;f__Acidobacteriaceae;g__;s__
K08167	UR5S	4411088	3	521	1563	0.184621	0.00236258	p__Actinobacteria;c__Actinobacteria;o__Actinomycetales;f__;g__;s__
K07788	UR2S	4359889	2	779	1558	0.0297147	0.000941238	p__Acidobacteria;c__Solibacteres;o__Solibacterales;f__Solibacteraceae;g__CandidatusSolibacter;
K07789	UR2S	4359889	2	779	1558	0.0295009	0.000933294	p__Acidobacteria;c__Solibacteres;o__Solibacterales;f__Solibacteraceae;g__CandidatusSolibacter;
K07239	AB10S	811074	2	779	1558	0.0270514	0.000519312	p__Proteobacteria;c__Alphaproteobacteria;o__Rhizobiales;f__Bradyrhizobiaceae;g__;s__
K07799	UR2S	4359889	2	779	1558	0.0236674	0.000766849	p__Acidobacteria;c__Solibacteres;o__Solibacterales;f__Solibacteraceae;g__CandidatusSolibacter;
K07665	UR2S	4359889	2	779	1558	0.0229668	0.000684129	p__Acidobacteria;c__Solibacteres;o__Solibacterales;f__Solibacteraceae;g__CandidatusSolibacter;
K03446	AB10S	811074	2	779	1558	0.020915	0.000433803	p__Proteobacteria;c__Alphaproteobacteria;o__Rhizobiales;f__Bradyrhizobiaceae;g__;s__
K07239	UR2S	4359889	2	779	1558	0.0158646	0.000519312	p__Acidobacteria;c__Solibacteres;o__Solibacterales;f__Solibacteraceae;g__CandidatusSolibacter;
K07240	PB8S	557938	4	388	1552	0.0457412	0.000748565	p__Proteobacteria;c__Alphaproteobacteria;o__Rhizobiales;f__Beijerinckiaceae;g__;s__
K08167	UR19S	4411088	3	516	1548	0.14886	0.00233991	p__Actinobacteria;c__Actinobacteria;o__Actinomycetales;f__;g__;s__
K03446	AB16S	153350	3	515	1545	0.0200709	0.000430184	p__Acidobacteria;c__DA052;o__Ellin6513;f__;g__;s__
K07156	PB10S	244491	1	1544	1544	0.140453	0.00249984	p__Verrucomicrobia;c__[Spartobacteria];o__[Chthoniobacterales];f__[Chthoniobacteraceae];g__CandidatusXiphinematobacter;
K07241	PB10S	244491	1	1544	1544	0.118532	0.00177655	p__Verrucomicrobia;c__[Spartobacteria];o__[Chthoniobacterales];f__[Chthoniobacteraceae];g__CandidatusXiphinematobacter;
K07644	PB10S	244491	1	1544	1544	0.116318	0.00147533	p__Verrucomicrobia;c__[Spartobacteria];o__[Chthoniobacterales];f__[Chthoniobacteraceae];g__CandidatusXiphinematobacter;
K07798	PB10S	244491	1	1544	1544	0.0936552	0.0012269	p__Verrucomicrobia;c__[Spartobacteria];o__[Chthoniobacterales];f__[Chthoniobacteraceae];g__CandidatusXiphinematobacter;
K07788	PB10S	244491	1	1544	1544	0.0770959	0.000932781	p__Verrucomicrobia;c__[Spartobacteria];o__[Chthoniobacterales];f__[Chthoniobacteraceae];g__CandidatusXiphinematobacter;
K07789	PB10S	244491	1	1544	1544	0.0760104	0.000924908	p__Verrucomicrobia;c__[Spartobacteria];o__[Chthoniobacterales];f__[Chthoniobacteraceae];g__CandidatusXiphinematobacter;
K07799	PB10S	244491	1	1544	1544	0.0614136	0.000759958	p__Verrucomicrobia;c__[Spartobacteria];o__[Chthoniobacterales];f__[Chthoniobacteraceae];g__CandidatusXiphinematobacter;
K07240	PB10S	244491	1	1544	1544	0.047171	0.000744707	p__Verrucomicrobia;c__[Spartobacteria];o__[Chthoniobacterales];f__[Chthoniobacteraceae];g__CandidatusXiphinematobacter;
K07799	UR2S	4342107	2	770	1540	0.0233939	0.000757989	p__Proteobacteria;c__Alphaproteobacteria;o__Rhizobiales;f__Hyphomicrobiaceae;g__Rhodoplanes;s__
K07239	UR2S	4342107	2	770	1540	0.0156813	0.000513313	p__Proteobacteria;c__Alphaproteobacteria;o__Rhizobiales;f__Hyphomicrobiaceae;g__Rhodoplanes;s__
K08160	PB5S	4432796	1	1539	1539	0.928227	0.0884483	p__Proteobacteria;c__Gammaproteobacteria;o__Pseudomonadales;f__Pseudomonadaceae;g__Pseudomonas;s__viridiflava
K06189	PB5S	4432796	1	1539	1539	0.160146	0.00460015	p__Proteobacteria;c__Gammaproteobacteria;o__Pseudomonadales;f__Pseudomonadaceae;g__Pseudomonas;s__viridiflava
K08167	TB2S	136417	3	513	1539	0.140934	0.0023263	p__Actinobacteria;c__Actinobacteria;o__Actinomycetales;f__;g__;s__
K07156	PB5S	4432796	1	1539	1539	0.108335	0.00249174	p__Proteobacteria;c__Gammaproteobacteria;o__Pseudomonadales;f__Pseudomonadaceae;g__Pseudomonas;s__viridiflava
K07245	PB5S	4432796	1	1539	1539	0.0880183	0.00209722	p__Proteobacteria;c__Gammaproteobacteria;o__Pseudomonadales;f__Pseudomonadaceae;g__Pseudomonas;s__viridiflava
K07240	PB5S	4432796	1	1539	1539	0.0396752	0.000742295	p__Proteobacteria;c__Gammaproteobacteria;o__Pseudomonadales;f__Pseudomonadaceae;g__Pseudomonas;s__viridiflava
K07239	PB5S	4432796	1	1539	1539	0.0290965	0.000512979	p__Proteobacteria;c__Gammaproteobacteria;o__Pseudomonadales;f__Pseudomonadaceae;g__Pseudomonas;s__viridiflava
K03446	PB1S	4478794	3	513	1539	0.0211163	0.000428513	p__Acidobacteria;c__Acidobacteriia;o__Acidobacteriales;f__Koribacteraceae;g__;s__
K03446	AB7S	4314933	3	512	1536	0.02428	0.000427678	p__Acidobacteria;c__Acidobacteriia;o__Acidobacteriales;f__Koribacteraceae;g__;s__
K07245	PB11S	4411088	2	767	1534	0.15244	0.0020904	p__Actinobacteria;c__Actinobacteria;o__Actinomycetales;f__;g__;s__
K03446	UR15S	78839	3	511	1533	0.0234612	0.000426843	p__Acidobacteria;c__DA052;o__Ellin6513;f__;g__;s__
K07245	AB7S	1075732	2	766	1532	0.130706	0.00208768	p__Actinobacteria;c__Actinobacteria;o__Actinomycetales;f__;g__;s__
K08167	AB14S	4411088	3	510	1530	0.101466	0.0023127	p__Actinobacteria;c__Actinobacteria;o__Actinomycetales;f__;g__;s__
K07665	AB8S	4424782	2	762	1524	0.0431838	0.000669199	p__Acidobacteria;c__Acidobacteriia;o__Acidobacteriales;f__Koribacteraceae;g__;s__
K07239	AB8S	4424782	2	762	1524	0.0329264	0.00050798	p__Acidobacteria;c__Acidobacteriia;o__Acidobacteriales;f__Koribacteraceae;g__;s__
K07665	UR10S	2473794	2	762	1524	0.0286736	0.000669199	p__Planctomycetes;c__Planctomycetia;o__Gemmatales;f__Isosphaeraceae;g__;s__
K03446	AB7S	4359889	3	508	1524	0.0240903	0.000424337	p__Acidobacteria;c__Solibacteres;o__Solibacterales;f__Solibacteraceae;g__CandidatusSolibacter;
K07156	UR17S	3798902	2	761	1522	0.179481	0.00246422	p__Proteobacteria;c__Alphaproteobacteria;o__Rhizobiales;f__Methylocystaceae;g__;s__
K07798	UR17S	3798902	2	761	1522	0.0857368	0.00120942	p__Proteobacteria;c__Alphaproteobacteria;o__Rhizobiales;f__Methylocystaceae;g__;s__
K07787	UR17S	3798902	2	761	1522	0.0806358	0.00121419	p__Proteobacteria;c__Alphaproteobacteria;o__Rhizobiales;f__Methylocystaceae;g__;s__
K07788	UR17S	3798902	2	761	1522	0.0688812	0.00091949	p__Proteobacteria;c__Alphaproteobacteria;o__Rhizobiales;f__Methylocystaceae;g__;s__
K07789	UR17S	3798902	2	761	1522	0.0685431	0.000911729	p__Proteobacteria;c__Alphaproteobacteria;o__Rhizobiales;f__Methylocystaceae;g__;s__
K07799	UR17S	3798902	2	761	1522	0.0554948	0.000749129	p__Proteobacteria;c__Alphaproteobacteria;o__Rhizobiales;f__Methylocystaceae;g__;s__
K07239	UR17S	3798902	2	761	1522	0.0311356	0.000507313	p__Proteobacteria;c__Alphaproteobacteria;o__Rhizobiales;f__Methylocystaceae;g__;s__
K08167	TB2S	1075732	3	507	1521	0.139286	0.00229909	p__Actinobacteria;c__Actinobacteria;o__Actinomycetales;f__;g__;s__
K07665	AB17S	159884	5	304	1520	0.0309951	0.000667443	p__Chloroflexi;c__Ktedonobacteria;o__Ktedonobacterales;f__Ktedonobacteraceae;g__;s__
K07245	AB18S	4320964	2	758	1516	0.128246	0.00206587	p__Actinobacteria;c__Actinobacteria;o__Actinomycetales;f__;g__;s__
K07788	PB4S	1127642	2	755	1510	0.0464472	0.00091224	p__Acidobacteria;c__Solibacteres;o__Solibacterales;f__Solibacteraceae;g__;s__
K07789	PB4S	1127642	2	755	1510	0.0459693	0.00090454	p__Acidobacteria;c__Solibacteres;o__Solibacterales;f__Solibacteraceae;g__;s__
K07788	PB1S	4329545	2	755	1510	0.0402806	0.00091224	p__Acidobacteria;c__Solibacteres;o__Solibacterales;f__;g__;s__
K07789	PB1S	4329545	2	755	1510	0.0394441	0.00090454	p__Acidobacteria;c__Solibacteres;o__Solibacterales;f__;g__;s__
K07799	PB4S	1127642	2	755	1510	0.0378873	0.000743223	p__Acidobacteria;c__Solibacteres;o__Solibacterales;f__Solibacteraceae;g__;s__
K07799	PB1S	4329545	2	755	1510	0.0347462	0.000743223	p__Acidobacteria;c__Solibacteres;o__Solibacterales;f__;g__;s__
K07665	PB4S	1127642	2	755	1510	0.0323597	0.000663052	p__Acidobacteria;c__Solibacteres;o__Solibacterales;f__Solibacteraceae;g__;s__
K07239	PB4S	1127642	2	755	1510	0.0284466	0.000503313	p__Acidobacteria;c__Solibacteres;o__Solibacterales;f__Solibacteraceae;g__;s__
K07239	PB1S	4329545	2	755	1510	0.0277824	0.000503313	p__Acidobacteria;c__Solibacteres;o__Solibacterales;f__;g__;s__
K07665	PB1S	4329545	2	755	1510	0.0257855	0.000663052	p__Acidobacteria;c__Solibacteres;o__Solibacterales;f__;g__;s__
K03446	AB4S	4424782	3	503	1509	0.0291707	0.00042016	p__Acidobacteria;c__Acidobacteriia;o__Acidobacteriales;f__Koribacteraceae;g__;s__
K07240	UR19S	3798902	3	502	1506	0.0647102	0.000726378	p__Proteobacteria;c__Alphaproteobacteria;o__Rhizobiales;f__Methylocystaceae;g__;s__
K07240	UR10S	4765	3	502	1506	0.0279121	0.000726378	p__Proteobacteria;c__Alphaproteobacteria;o__Rhizobiales;f__Methylocystaceae;g__;s__
K07240	UR18S	3798902	3	500	1500	0.0623986	0.000723484	p__Proteobacteria;c__Alphaproteobacteria;o__Rhizobiales;f__Methylocystaceae;g__;s__
K07239	PB12S	811074	2	750	1500	0.0394394	0.00049998	p__Proteobacteria;c__Alphaproteobacteria;o__Rhizobiales;f__Bradyrhizobiaceae;g__;s__
K03446	PB12S	811074	2	750	1500	0.0314908	0.000417654	p__Proteobacteria;c__Alphaproteobacteria;o__Rhizobiales;f__Bradyrhizobiaceae;g__;s__
K07239	PB2S	811074	2	750	1500	0.0304488	0.00049998	p__Proteobacteria;c__Alphaproteobacteria;o__Rhizobiales;f__Bradyrhizobiaceae;g__;s__
K03446	PB2S	811074	2	750	1500	0.0236072	0.000417654	p__Proteobacteria;c__Alphaproteobacteria;o__Rhizobiales;f__Bradyrhizobiaceae;g__;s__
K03446	TB12S	4453282	3	498	1494	0.0510368	0.000415984	p__Acidobacteria;c__Acidobacteriia;o__Acidobacteriales;f__Koribacteraceae;g__;s__
K07241	PB14S	1127642	1	1491	1491	0.0770941	0.00171557	p__Acidobacteria;c__Solibacteres;o__Solibacterales;f__Solibacteraceae;g__;s__
K07644	PB14S	1127642	1	1491	1491	0.0693456	0.00142469	p__Acidobacteria;c__Solibacteres;o__Solibacterales;f__Solibacteraceae;g__;s__
K07787	PB14S	1127642	1	1491	1491	0.0663286	0.00118946	p__Acidobacteria;c__Solibacteres;o__Solibacterales;f__Solibacteraceae;g__;s__
K07798	PB14S	1127642	1	1491	1491	0.0622028	0.00118479	p__Acidobacteria;c__Solibacteres;o__Solibacterales;f__Solibacteraceae;g__;s__
K07240	TB6S	811074	3	496	1488	0.0743071	0.000717696	p__Proteobacteria;c__Alphaproteobacteria;o__Rhizobiales;f__Bradyrhizobiaceae;g__;s__
K07240	PB3S	841979	3	496	1488	0.0404106	0.000717696	p__Proteobacteria;c__Alphaproteobacteria;o__Rhodospirillales;f__Acetobacteraceae;g__;s__
K03446	PB14S	4341711	4	372	1488	0.0204429	0.000414313	p__Acidobacteria;c__Acidobacteriia;o__Acidobacteriales;f__Acidobacteriaceae;g__;s__
K03446	UR10S	4388819	5	297	1485	0.0172817	0.000413478	p__Proteobacteria;c__Alphaproteobacteria;o__Rhizobiales;f__Bradyrhizobiaceae;g__Bradyrhizobium;s__
K07239	AB15S	811074	2	742	1484	0.0246992	0.000494647	p__Proteobacteria;c__Alphaproteobacteria;o__Rhizobiales;f__Bradyrhizobiaceae;g__;s__
K03446	AB15S	811074	2	742	1484	0.0180949	0.000413199	p__Proteobacteria;c__Alphaproteobacteria;o__Rhizobiales;f__Bradyrhizobiaceae;g__;s__
K07245	AB4S	4411088	2	741	1482	0.130965	0.00201954	p__Actinobacteria;c__Actinobacteria;o__Actinomycetales;f__;g__;s__
K07239	TB9S	2473794	3	494	1482	0.0576116	0.00049398	p__Planctomycetes;c__Planctomycetia;o__Gemmatales;f__Isosphaeraceae;g__;s__
K03446	AB10S	4388819	5	296	1480	0.0198679	0.000412085	p__Proteobacteria;c__Alphaproteobacteria;o__Rhizobiales;f__Bradyrhizobiaceae;g__Bradyrhizobium;s__
K03446	UR2S	4397941	3	493	1479	0.0135918	0.000411807	p__Acidobacteria;c__Solibacteres;o__Solibacterales;f__Solibacteraceae;g__CandidatusSolibacter;
K07665	AB4S	4314933	2	738	1476	0.045595	0.000648122	p__Acidobacteria;c__Acidobacteriia;o__Acidobacteriales;f__Koribacteraceae;g__;s__
K07239	AB4S	4314933	2	738	1476	0.0330497	0.00049198	p__Acidobacteria;c__Acidobacteriia;o__Acidobacteriales;f__Koribacteraceae;g__;s__
K07239	PB1S	4478413	2	737	1474	0.02712	0.000491314	p__Bacteroidetes;c__[Saprospirae];o__[Saprospirales];f__Chitinophagaceae;g__;s__
K03446	PB1S	4478413	2	737	1474	0.0202245	0.000410415	p__Bacteroidetes;c__[Saprospirae];o__[Saprospirales];f__Chitinophagaceae;g__;s__
K07665	UR17S	2473794	2	736	1472	0.0455051	0.000646366	p__Planctomycetes;c__Planctomycetia;o__Gemmatales;f__Isosphaeraceae;g__;s__
K07245	UR16S	4320964	2	735	1470	0.0737138	0.00200319	p__Actinobacteria;c__Actinobacteria;o__Actinomycetales;f__;g__;s__
K03446	PB8S	1133624	5	294	1470	0.0256142	0.000409301	p__Acidobacteria;c__Acidobacteriia;o__Acidobacteriales;f__Acidobacteriaceae;g__;s__
K07156	UR4S	3798902	2	733	1466	0.19254	0.00237355	p__Proteobacteria;c__Alphaproteobacteria;o__Rhizobiales;f__Methylocystaceae;g__;s__
K07798	UR4S	3798902	2	733	1466	0.105037	0.00116492	p__Proteobacteria;c__Alphaproteobacteria;o__Rhizobiales;f__Methylocystaceae;g__;s__
K07787	UR4S	3798902	2	733	1466	0.091368	0.00116952	p__Proteobacteria;c__Alphaproteobacteria;o__Rhizobiales;f__Methylocystaceae;g__;s__
K07788	UR4S	3798902	2	733	1466	0.0710134	0.000885658	p__Proteobacteria;c__Alphaproteobacteria;o__Rhizobiales;f__Methylocystaceae;g__;s__
K07789	UR4S	3798902	2	733	1466	0.0705079	0.000878183	p__Proteobacteria;c__Alphaproteobacteria;o__Rhizobiales;f__Methylocystaceae;g__;s__
K07799	UR4S	3798902	2	733	1466	0.0574992	0.000721566	p__Proteobacteria;c__Alphaproteobacteria;o__Rhizobiales;f__Methylocystaceae;g__;s__
K07239	UR4S	3798902	2	733	1466	0.041525	0.000488647	p__Proteobacteria;c__Alphaproteobacteria;o__Rhizobiales;f__Methylocystaceae;g__;s__
K07665	UR2S	4314933	2	733	1466	0.0216106	0.000643731	p__Acidobacteria;c__Acidobacteriia;o__Acidobacteriales;f__Koribacteraceae;g__;s__
K07239	UR2S	4314933	2	733	1466	0.0149278	0.000488647	p__Acidobacteria;c__Acidobacteriia;o__Acidobacteriales;f__Koribacteraceae;g__;s__
K07240	PB16S	811074	3	488	1464	0.0448035	0.000706121	p__Proteobacteria;c__Alphaproteobacteria;o__Rhizobiales;f__Bradyrhizobiaceae;g__;s__
K03446	UR14S	4414706	3	488	1464	0.0194614	0.00040763	p__Acidobacteria;c__Acidobacteriia;o__Acidobacteriales;f__Koribacteraceae;g__CandidatusKoribacter;
K07665	UR13S	2473794	2	731	1462	0.0374564	0.000641975	p__Planctomycetes;c__Planctomycetia;o__Gemmatales;f__Isosphaeraceae;g__;s__
K03446	AB9S	4388819	5	292	1460	0.0229315	0.000406517	p__Proteobacteria;c__Alphaproteobacteria;o__Rhizobiales;f__Bradyrhizobiaceae;g__Bradyrhizobium;s__
K03446	AB14S	4388819	5	292	1460	0.0178578	0.000406517	p__Proteobacteria;c__Alphaproteobacteria;o__Rhizobiales;f__Bradyrhizobiaceae;g__Bradyrhizobium;s__
K08167	AB11S	4320964	3	486	1458	0.160044	0.00220387	p__Actinobacteria;c__Actinobacteria;o__Actinomycetales;f__;g__;s__
K07241	PB3S	666038	1	1456	1456	0.0915263	0.0016753	p__Acidobacteria;c__Solibacteres;o__Solibacterales;f__Solibacteraceae;g__;s__
K07798	PB3S	666038	1	1456	1456	0.0738449	0.00115697	p__Acidobacteria;c__Solibacteres;o__Solibacterales;f__Solibacteraceae;g__;s__
K07787	PB3S	666038	1	1456	1456	0.0691851	0.00116154	p__Acidobacteria;c__Solibacteres;o__Solibacterales;f__Solibacteraceae;g__;s__
K07644	PB3S	666038	1	1456	1456	0.0483095	0.00139124	p__Acidobacteria;c__Solibacteres;o__Solibacterales;f__Solibacteraceae;g__;s__
K07240	UR2S	4388819	4	364	1456	0.0240153	0.000702262	p__Proteobacteria;c__Alphaproteobacteria;o__Rhizobiales;f__Bradyrhizobiaceae;g__Bradyrhizobium;s__
K07239	PB13S	512701	3	485	1455	0.0314942	0.00048498	p__Planctomycetes;c__Planctomycetia;o__Planctomycetales;f__Planctomycetaceae;g__Planctomyces;s__
K07644	PB7S	4128270	3	484	1452	0.225431	0.00138742	p__Proteobacteria;c__Gammaproteobacteria;o__Pseudomonadales;f__Pseudomonadaceae;g__Pseudomonas;s__
K07665	PB7S	4128270	3	484	1452	0.1363	0.000637583	p__Proteobacteria;c__Gammaproteobacteria;o__Pseudomonadales;f__Pseudomonadaceae;g__Pseudomonas;s__
K03446	AB3S	4359889	3	484	1452	0.0259476	0.000404289	p__Acidobacteria;c__Solibacteres;o__Solibacterales;f__Solibacteraceae;g__CandidatusSolibacter;
K03446	PB9S	78839	3	483	1449	0.0247038	0.000403454	p__Acidobacteria;c__DA052;o__Ellin6513;f__;g__;s__
K03446	AB14S	4329545	3	483	1449	0.0177233	0.000403454	p__Acidobacteria;c__Solibacteres;o__Solibacterales;f__;g__;s__
K07245	UR13S	4411088	2	724	1448	0.109159	0.00197321	p__Actinobacteria;c__Actinobacteria;o__Actinomycetales;f__;g__;s__
K07788	UR18S	4329545	2	724	1448	0.0570034	0.000874784	p__Acidobacteria;c__Solibacteres;o__Solibacterales;f__;g__;s__
K07789	UR18S	4329545	2	724	1448	0.0564588	0.0008674	p__Acidobacteria;c__Solibacteres;o__Solibacterales;f__;g__;s__
K07240	TB7S	4388819	4	362	1448	0.0514826	0.000698404	p__Proteobacteria;c__Alphaproteobacteria;o__Rhizobiales;f__Bradyrhizobiaceae;g__Bradyrhizobium;s__
K07799	UR18S	4329545	2	724	1448	0.0467037	0.000712706	p__Acidobacteria;c__Solibacteres;o__Solibacterales;f__;g__;s__
K07665	UR18S	4329545	2	724	1448	0.0369473	0.000635827	p__Acidobacteria;c__Solibacteres;o__Solibacterales;f__;g__;s__
K07239	UR18S	4329545	2	724	1448	0.0272498	0.000482647	p__Acidobacteria;c__Solibacteres;o__Solibacterales;f__;g__;s__
K07156	PB5S	4411088	1	1446	1446	0.101788	0.00234117	p__Actinobacteria;c__Actinobacteria;o__Actinomycetales;f__;g__;s__
K03446	UR15S	4329545	3	482	1446	0.0221297	0.000402619	p__Acidobacteria;c__Solibacteres;o__Solibacterales;f__;g__;s__
K03446	PB9S	4388819	5	289	1445	0.0246356	0.00040234	p__Proteobacteria;c__Alphaproteobacteria;o__Rhizobiales;f__Bradyrhizobiaceae;g__Bradyrhizobium;s__
K07245	UR2S	4320964	2	722	1444	0.109204	0.00196776	p__Actinobacteria;c__Actinobacteria;o__Actinomycetales;f__;g__;s__
K07788	PB11S	666038	2	722	1444	0.0537402	0.000872367	p__Acidobacteria;c__Solibacteres;o__Solibacterales;f__Solibacteraceae;g__;s__
K07789	PB11S	666038	2	722	1444	0.0532723	0.000865004	p__Acidobacteria;c__Solibacteres;o__Solibacterales;f__Solibacteraceae;g__;s__
K07799	PB15S	841979	2	722	1444	0.0457454	0.000710738	p__Proteobacteria;c__Alphaproteobacteria;o__Rhodospirillales;f__Acetobacteraceae;g__;s__
K07799	PB11S	666038	2	722	1444	0.0444869	0.000710738	p__Acidobacteria;c__Solibacteres;o__Solibacterales;f__Solibacteraceae;g__;s__
K07665	PB11S	666038	2	722	1444	0.0385159	0.000634071	p__Acidobacteria;c__Solibacteres;o__Solibacterales;f__Solibacteraceae;g__;s__
K07239	PB11S	666038	2	722	1444	0.0310778	0.000481314	p__Acidobacteria;c__Solibacteres;o__Solibacterales;f__Solibacteraceae;g__;s__
K07665	UR16S	2473794	2	721	1442	0.0418699	0.000633192	p__Planctomycetes;c__Planctomycetia;o__Gemmatales;f__Isosphaeraceae;g__;s__
K07245	UR2S	3798902	1	1440	1440	0.108901	0.00196231	p__Proteobacteria;c__Alphaproteobacteria;o__Rhizobiales;f__Methylocystaceae;g__;s__
K03446	AB5S	4424782	3	480	1440	0.0271335	0.000400948	p__Acidobacteria;c__Acidobacteriia;o__Acidobacteriales;f__Koribacteraceae;g__;s__
K03446	PB3S	4388819	5	288	1440	0.0217408	0.000400948	p__Proteobacteria;c__Alphaproteobacteria;o__Rhizobiales;f__Bradyrhizobiaceae;g__Bradyrhizobium;s__
K03446	UR2S	3798902	1	1440	1440	0.0132333	0.000400948	p__Proteobacteria;c__Alphaproteobacteria;o__Rhizobiales;f__Methylocystaceae;g__;s__
K08160	PB4S	4432796	1	1438	1438	0.99378	0.0826437	p__Proteobacteria;c__Gammaproteobacteria;o__Pseudomonadales;f__Pseudomonadaceae;g__Pseudomonas;s__viridiflava
K06189	PB4S	4432796	1	1438	1438	0.160134	0.00429826	p__Proteobacteria;c__Gammaproteobacteria;o__Pseudomonadales;f__Pseudomonadaceae;g__Pseudomonas;s__viridiflava
K07156	PB4S	4432796	1	1438	1438	0.121844	0.00232822	p__Proteobacteria;c__Gammaproteobacteria;o__Pseudomonadales;f__Pseudomonadaceae;g__Pseudomonas;s__viridiflava
K07245	PB4S	4432796	1	1438	1438	0.10164	0.00195958	p__Proteobacteria;c__Gammaproteobacteria;o__Pseudomonadales;f__Pseudomonadaceae;g__Pseudomonas;s__viridiflava
K07240	PB4S	4432796	1	1438	1438	0.0409442	0.00069358	p__Proteobacteria;c__Gammaproteobacteria;o__Pseudomonadales;f__Pseudomonadaceae;g__Pseudomonas;s__viridiflava
K07239	PB4S	4432796	1	1438	1438	0.0270902	0.000479314	p__Proteobacteria;c__Gammaproteobacteria;o__Pseudomonadales;f__Pseudomonadaceae;g__Pseudomonas;s__viridiflava
K08167	TB10S	1108954	3	479	1437	0.184894	0.00217212	p__Actinobacteria;c__Actinobacteria;o__Actinomycetales;f__;g__;s__
K07239	UR8S	512214	3	479	1437	0.0311288	0.000478981	p__Planctomycetes;c__Planctomycetia;o__Gemmatales;f__Isosphaeraceae;g__;s__
K07665	AB16S	4314933	2	718	1436	0.0331862	0.000630558	p__Acidobacteria;c__Acidobacteriia;o__Acidobacteriales;f__Koribacteraceae;g__;s__
K07239	AB16S	4314933	2	718	1436	0.0234449	0.000478647	p__Acidobacteria;c__Acidobacteriia;o__Acidobacteriales;f__Koribacteraceae;g__;s__
K03446	AB2S	4424782	3	478	1434	0.0284891	0.000399277	p__Acidobacteria;c__Acidobacteriia;o__Acidobacteriales;f__Koribacteraceae;g__;s__
K03446	AB14S	4314933	3	478	1434	0.0175398	0.000399277	p__Acidobacteria;c__Acidobacteriia;o__Acidobacteriales;f__Koribacteraceae;g__;s__
K03446	AB14S	4453282	3	477	1431	0.0175031	0.000398442	p__Acidobacteria;c__Acidobacteriia;o__Acidobacteriales;f__Koribacteraceae;g__;s__
K03446	AB15S	4424782	3	477	1431	0.0174487	0.000398442	p__Acidobacteria;c__Acidobacteriia;o__Acidobacteriales;f__Koribacteraceae;g__;s__
K03446	UR2S	4329545	3	477	1431	0.0131506	0.000398442	p__Acidobacteria;c__Solibacteres;o__Solibacterales;f__;g__;s__
K07239	AB2S	811074	2	715	1430	0.0355553	0.000476647	p__Proteobacteria;c__Alphaproteobacteria;o__Rhizobiales;f__Bradyrhizobiaceae;g__;s__
K03446	AB2S	811074	2	715	1430	0.0284097	0.000398164	p__Proteobacteria;c__Alphaproteobacteria;o__Rhizobiales;f__Bradyrhizobiaceae;g__;s__
K03446	PB8S	630172	4	357	1428	0.0248824	0.000397607	p__Acidobacteria;c__Acidobacteriia;o__Acidobacteriales;f__Acidobacteriaceae;g__;s__
K07788	PB17S	666038	2	713	1426	0.0510782	0.000861493	p__Acidobacteria;c__Solibacteres;o__Solibacterales;f__Solibacteraceae;g__;s__
K07789	PB17S	666038	2	713	1426	0.0508831	0.000854222	p__Acidobacteria;c__Solibacteres;o__Solibacterales;f__Solibacteraceae;g__;s__
K07799	PB17S	666038	2	713	1426	0.0427343	0.000701878	p__Acidobacteria;c__Solibacteres;o__Solibacterales;f__Solibacteraceae;g__;s__
K07665	PB17S	666038	2	713	1426	0.0383994	0.000626167	p__Acidobacteria;c__Solibacteres;o__Solibacterales;f__Solibacteraceae;g__;s__
K07239	PB17S	666038	2	713	1426	0.0292681	0.000475314	p__Acidobacteria;c__Solibacteres;o__Solibacterales;f__Solibacteraceae;g__;s__
K03446	AB18S	2651948	3	475	1425	0.0176735	0.000396771	p__Acidobacteria;c__Acidobacteriia;o__Acidobacteriales;f__Koribacteraceae;g__;s__
K07156	UR6S	3798902	2	712	1424	0.212728	0.00230555	p__Proteobacteria;c__Alphaproteobacteria;o__Rhizobiales;f__Methylocystaceae;g__;s__
K08169	AB15S	4388819	2	712	1424	0.177756	0.003943	p__Proteobacteria;c__Alphaproteobacteria;o__Rhizobiales;f__Bradyrhizobiaceae;g__Bradyrhizobium;s__
K07798	UR6S	3798902	2	712	1424	0.102196	0.00113155	p__Proteobacteria;c__Alphaproteobacteria;o__Rhizobiales;f__Methylocystaceae;g__;s__
K07787	UR6S	3798902	2	712	1424	0.0929565	0.00113601	p__Proteobacteria;c__Alphaproteobacteria;o__Rhizobiales;f__Methylocystaceae;g__;s__
K07788	UR6S	3798902	2	712	1424	0.071425	0.000860285	p__Proteobacteria;c__Alphaproteobacteria;o__Rhizobiales;f__Methylocystaceae;g__;s__
K07789	UR6S	3798902	2	712	1424	0.0711929	0.000853024	p__Proteobacteria;c__Alphaproteobacteria;o__Rhizobiales;f__Methylocystaceae;g__;s__
K07799	UR6S	3798902	2	712	1424	0.0597315	0.000700894	p__Proteobacteria;c__Alphaproteobacteria;o__Rhizobiales;f__Methylocystaceae;g__;s__
K07239	UR6S	3798902	2	712	1424	0.0430237	0.000474648	p__Proteobacteria;c__Alphaproteobacteria;o__Rhizobiales;f__Methylocystaceae;g__;s__
K07788	AB15S	4388819	2	712	1424	0.0413929	0.000860285	p__Proteobacteria;c__Alphaproteobacteria;o__Rhizobiales;f__Bradyrhizobiaceae;g__Bradyrhizobium;s__
K07789	AB15S	4388819	2	712	1424	0.0411727	0.000853024	p__Proteobacteria;c__Alphaproteobacteria;o__Rhizobiales;f__Bradyrhizobiaceae;g__Bradyrhizobium;s__
K07799	AB15S	4388819	2	712	1424	0.0336333	0.000700894	p__Proteobacteria;c__Alphaproteobacteria;o__Rhizobiales;f__Bradyrhizobiaceae;g__Bradyrhizobium;s__
K07239	AB15S	4388819	2	712	1424	0.0237005	0.000474648	p__Proteobacteria;c__Alphaproteobacteria;o__Rhizobiales;f__Bradyrhizobiaceae;g__Bradyrhizobium;s__
K07665	PB8S	4405710	2	711	1422	0.031664	0.00062441	p__Acidobacteria;c__Acidobacteriia;o__Acidobacteriales;f__Acidobacteriaceae;g__;s__
K07239	PB8S	4405710	2	711	1422	0.0292846	0.000473981	p__Acidobacteria;c__Acidobacteriia;o__Acidobacteriales;f__Acidobacteriaceae;g__;s__
K07245	AB14S	1075732	2	710	1420	0.1056	0.00193505	p__Actinobacteria;c__Actinobacteria;o__Actinomycetales;f__;g__;s__
K07665	PB9S	807299	2	710	1420	0.0404997	0.000623532	p__Planctomycetes;c__Phycisphaerae;o__WD2101;f__;g__;s__
K07239	PB9S	807299	2	710	1420	0.0304231	0.000473314	p__Planctomycetes;c__Phycisphaerae;o__WD2101;f__;g__;s__
K07240	TB5S	811074	3	473	1419	0.0649487	0.000684416	p__Proteobacteria;c__Alphaproteobacteria;o__Rhizobiales;f__Bradyrhizobiaceae;g__;s__
K08167	UR13S	1075732	3	472	1416	0.108614	0.00214038	p__Actinobacteria;c__Actinobacteria;o__Actinomycetales;f__;g__;s__
K03446	PB16S	4388819	5	283	1415	0.0265309	0.000393987	p__Proteobacteria;c__Alphaproteobacteria;o__Rhizobiales;f__Bradyrhizobiaceae;g__Bradyrhizobium;s__
K08167	PB16S	899404	3	470	1410	0.196215	0.00213131	p__Actinobacteria;c__Actinobacteria;o__Actinomycetales;f__;g__;s__
K08167	AB7S	4320964	3	470	1410	0.114365	0.00213131	p__Actinobacteria;c__Actinobacteria;o__Actinomycetales;f__;g__;s__
K03446	PB13S	666038	3	470	1410	0.0245281	0.000392595	p__Acidobacteria;c__Solibacteres;o__Solibacterales;f__Solibacteraceae;g__;s__
K07245	UR8S	136417	2	703	1406	0.0953091	0.00191598	p__Actinobacteria;c__Actinobacteria;o__Actinomycetales;f__;g__;s__
K07245	UR8S	1075732	2	702	1404	0.0951735	0.00191325	p__Actinobacteria;c__Actinobacteria;o__Actinomycetales;f__;g__;s__
K07240	AB12S	4454140	4	351	1404	0.0457672	0.000677181	p__Firmicutes;c__Bacilli;o__Bacillales;f__Bacillaceae;g__Bacillus;s__flexus
K03446	PB14S	4472772	6	234	1404	0.0192889	0.000390924	p__Proteobacteria;c__Alphaproteobacteria;o__Rhizobiales;f__Bradyrhizobiaceae;g__Bradyrhizobium;s__
K07799	PB9S	841979	2	701	1402	0.0426646	0.000690065	p__Proteobacteria;c__Alphaproteobacteria;o__Rhodospirillales;f__Acetobacteraceae;g__;s__
K03446	PB16S	1127642	3	467	1401	0.0262684	0.000390089	p__Acidobacteria;c__Solibacteres;o__Solibacterales;f__Solibacteraceae;g__;s__
K07245	UR10S	3798902	1	1397	1397	0.0974062	0.00190371	p__Proteobacteria;c__Alphaproteobacteria;o__Rhizobiales;f__Methylocystaceae;g__;s__
K03446	UR10S	3798902	1	1397	1397	0.0162576	0.000388975	p__Proteobacteria;c__Alphaproteobacteria;o__Rhizobiales;f__Methylocystaceae;g__;s__
K07240	UR8S	3798902	3	465	1395	0.0450073	0.00067284	p__Proteobacteria;c__Alphaproteobacteria;o__Rhizobiales;f__Methylocystaceae;g__;s__
K08167	UR16S	814609	3	464	1392	0.0618254	0.0021041	p__Actinobacteria;c__Actinobacteria;o__Actinomycetales;f__;g__;s__
K07239	PB8S	150766	3	464	1392	0.0286667	0.000463981	p__Planctomycetes;c__Planctomycetia;o__Gemmatales;f__Isosphaeraceae;g__;s__
K03446	AB3S	4430568	3	464	1392	0.0248754	0.000387583	p__Acidobacteria;c__Acidobacteriia;o__Acidobacteriales;f__Acidobacteriaceae;g__;s__
K07798	PB6S	244491	1	1390	1390	0.114705	0.00110453	p__Verrucomicrobia;c__[Spartobacteria];o__[Chthoniobacterales];f__[Chthoniobacteraceae];g__CandidatusXiphinematobacter;
K07241	PB6S	244491	1	1390	1390	0.109414	0.00159936	p__Verrucomicrobia;c__[Spartobacteria];o__[Chthoniobacterales];f__[Chthoniobacteraceae];g__CandidatusXiphinematobacter;
K07156	PB6S	244491	1	1390	1390	0.105776	0.0022505	p__Verrucomicrobia;c__[Spartobacteria];o__[Chthoniobacterales];f__[Chthoniobacteraceae];g__CandidatusXiphinematobacter;
K07644	PB6S	244491	1	1390	1390	0.0582663	0.00132818	p__Verrucomicrobia;c__[Spartobacteria];o__[Chthoniobacterales];f__[Chthoniobacteraceae];g__CandidatusXiphinematobacter;
K07788	PB6S	244491	1	1390	1390	0.0579311	0.000839744	p__Verrucomicrobia;c__[Spartobacteria];o__[Chthoniobacterales];f__[Chthoniobacteraceae];g__CandidatusXiphinematobacter;
K07789	PB6S	244491	1	1390	1390	0.057303	0.000832656	p__Verrucomicrobia;c__[Spartobacteria];o__[Chthoniobacterales];f__[Chthoniobacteraceae];g__CandidatusXiphinematobacter;
K07799	PB6S	244491	1	1390	1390	0.050819	0.000684159	p__Verrucomicrobia;c__[Spartobacteria];o__[Chthoniobacterales];f__[Chthoniobacteraceae];g__CandidatusXiphinematobacter;
K07240	PB6S	244491	1	1390	1390	0.0300547	0.000670429	p__Verrucomicrobia;c__[Spartobacteria];o__[Chthoniobacterales];f__[Chthoniobacteraceae];g__CandidatusXiphinematobacter;
K07788	UR8S	113331	2	694	1388	0.0608132	0.000838536	p__Acidobacteria;c__DA052;o__Ellin6513;f__;g__;s__
K07789	UR8S	113331	2	694	1388	0.0604266	0.000831458	p__Acidobacteria;c__DA052;o__Ellin6513;f__;g__;s__
K07665	UR8S	113331	2	694	1388	0.0480659	0.000609481	p__Acidobacteria;c__DA052;o__Ellin6513;f__;g__;s__
K07799	UR8S	113331	2	694	1388	0.0468745	0.000683174	p__Acidobacteria;c__DA052;o__Ellin6513;f__;g__;s__
K07239	UR8S	113331	2	694	1388	0.0300674	0.000462648	p__Acidobacteria;c__DA052;o__Ellin6513;f__;g__;s__
K07799	AB15S	4342107	2	693	1386	0.0327358	0.00068219	p__Proteobacteria;c__Alphaproteobacteria;o__Rhizobiales;f__Hyphomicrobiaceae;g__Rhodoplanes;s__
K07239	AB15S	4342107	2	693	1386	0.0230681	0.000461981	p__Proteobacteria;c__Alphaproteobacteria;o__Rhizobiales;f__Hyphomicrobiaceae;g__Rhodoplanes;s__
K07245	UR15S	136417	2	692	1384	0.0724987	0.001886	p__Actinobacteria;c__Actinobacteria;o__Actinomycetales;f__;g__;s__
K07665	UR7S	4314933	2	690	1380	0.0421155	0.000605968	p__Acidobacteria;c__Acidobacteriia;o__Acidobacteriales;f__Koribacteraceae;g__;s__
K07239	UR7S	4314933	2	690	1380	0.0289831	0.000459981	p__Acidobacteria;c__Acidobacteriia;o__Acidobacteriales;f__Koribacteraceae;g__;s__
K03446	AB4S	4359889	3	460	1380	0.026677	0.000384242	p__Acidobacteria;c__Solibacteres;o__Solibacterales;f__Solibacteraceae;g__CandidatusSolibacter;
K03446	PB1S	1133624	5	276	1380	0.0189347	0.000384242	p__Acidobacteria;c__Acidobacteriia;o__Acidobacteriales;f__Acidobacteriaceae;g__;s__
K07788	UR8S	70614	2	689	1378	0.060375	0.000832495	p__Acidobacteria;c__DA052;o__Ellin6513;f__;g__;s__
K07789	UR8S	70614	2	689	1378	0.0599913	0.000825468	p__Acidobacteria;c__DA052;o__Ellin6513;f__;g__;s__
K07665	UR8S	70614	2	689	1378	0.0477196	0.00060509	p__Acidobacteria;c__DA052;o__Ellin6513;f__;g__;s__
K07799	UR8S	70614	2	689	1378	0.0465368	0.000678252	p__Acidobacteria;c__DA052;o__Ellin6513;f__;g__;s__
K07239	UR8S	70614	2	689	1378	0.0298507	0.000459315	p__Acidobacteria;c__DA052;o__Ellin6513;f__;g__;s__
K07239	UR19S	512701	3	459	1377	0.0352165	0.000458981	p__Planctomycetes;c__Planctomycetia;o__Planctomycetales;f__Planctomycetaceae;g__Planctomyces;s__
K07665	UR10S	4414706	2	688	1376	0.025889	0.000604211	p__Acidobacteria;c__Acidobacteriia;o__Acidobacteriales;f__Koribacteraceae;g__CandidatusKoribacter;
K07239	UR10S	4414706	2	688	1376	0.0167033	0.000458648	p__Acidobacteria;c__Acidobacteriia;o__Acidobacteriales;f__Koribacteraceae;g__CandidatusKoribacter;
K08164	PB14S	811074	1	1374	1374	0.699593	0.0179519	p__Proteobacteria;c__Alphaproteobacteria;o__Rhizobiales;f__Bradyrhizobiaceae;g__;s__
K14166	PB14S	811074	1	1374	1374	0.446539	0.00795811	p__Proteobacteria;c__Alphaproteobacteria;o__Rhizobiales;f__Bradyrhizobiaceae;g__;s__
K06189	PB14S	811074	1	1374	1374	0.21499	0.00410696	p__Proteobacteria;c__Alphaproteobacteria;o__Rhizobiales;f__Bradyrhizobiaceae;g__;s__
K08169	PB14S	811074	1	1374	1374	0.183936	0.00380456	p__Proteobacteria;c__Alphaproteobacteria;o__Rhizobiales;f__Bradyrhizobiaceae;g__;s__
K07156	PB14S	811074	1	1374	1374	0.145489	0.0022246	p__Proteobacteria;c__Alphaproteobacteria;o__Rhizobiales;f__Bradyrhizobiaceae;g__;s__
K07245	PB14S	811074	1	1374	1374	0.135037	0.00187237	p__Proteobacteria;c__Alphaproteobacteria;o__Rhizobiales;f__Bradyrhizobiaceae;g__;s__
K07241	PB14S	811074	1	1374	1374	0.0710445	0.00158095	p__Proteobacteria;c__Alphaproteobacteria;o__Rhizobiales;f__Bradyrhizobiaceae;g__;s__
K07798	PB14S	811074	1	1374	1374	0.0573217	0.00109181	p__Proteobacteria;c__Alphaproteobacteria;o__Rhizobiales;f__Bradyrhizobiaceae;g__;s__
K07788	PB14S	811074	1	1374	1374	0.0379967	0.000830078	p__Proteobacteria;c__Alphaproteobacteria;o__Rhizobiales;f__Bradyrhizobiaceae;g__;s__
K07789	PB14S	811074	1	1374	1374	0.0375441	0.000823072	p__Proteobacteria;c__Alphaproteobacteria;o__Rhizobiales;f__Bradyrhizobiaceae;g__;s__
K03446	UR6S	4314933	3	458	1374	0.0360016	0.000382571	p__Acidobacteria;c__Acidobacteriia;o__Acidobacteriales;f__Koribacteraceae;g__;s__
K07799	PB14S	811074	1	1374	1374	0.0325546	0.000676284	p__Proteobacteria;c__Alphaproteobacteria;o__Rhizobiales;f__Bradyrhizobiaceae;g__;s__
K07665	AB15S	1109646	2	687	1374	0.029364	0.000603333	p__Verrucomicrobia;c__[Spartobacteria];o__[Chthoniobacterales];f__[Chthoniobacteraceae];g__DA101;s__
K03446	AB15S	1109646	2	687	1374	0.0167536	0.000382571	p__Verrucomicrobia;c__[Spartobacteria];o__[Chthoniobacterales];f__[Chthoniobacteraceae];g__DA101;s__
K07810	PB2S	4128270	1	1373	1373	0.71436	0.0356494	p__Proteobacteria;c__Gammaproteobacteria;o__Pseudomonadales;f__Pseudomonadaceae;g__Pseudomonas;s__
K06189	PB2S	4128270	1	1373	1373	0.173315	0.00410397	p__Proteobacteria;c__Gammaproteobacteria;o__Pseudomonadales;f__Pseudomonadaceae;g__Pseudomonas;s__
K07156	PB2S	4128270	1	1373	1373	0.127165	0.00222298	p__Proteobacteria;c__Gammaproteobacteria;o__Pseudomonadales;f__Pseudomonadaceae;g__Pseudomonas;s__
K07245	PB2S	4128270	1	1373	1373	0.11567	0.00187101	p__Proteobacteria;c__Gammaproteobacteria;o__Pseudomonadales;f__Pseudomonadaceae;g__Pseudomonas;s__
K07245	UR16S	3798902	1	1373	1373	0.0688497	0.00187101	p__Proteobacteria;c__Alphaproteobacteria;o__Rhizobiales;f__Methylocystaceae;g__;s__
K07787	PB2S	4128270	1	1373	1373	0.0641169	0.00109532	p__Proteobacteria;c__Gammaproteobacteria;o__Pseudomonadales;f__Pseudomonadaceae;g__Pseudomonas;s__
K07788	PB2S	4128270	1	1373	1373	0.0449427	0.000829474	p__Proteobacteria;c__Gammaproteobacteria;o__Pseudomonadales;f__Pseudomonadaceae;g__Pseudomonas;s__
K07789	PB2S	4128270	1	1373	1373	0.0446098	0.000822473	p__Proteobacteria;c__Gammaproteobacteria;o__Pseudomonadales;f__Pseudomonadaceae;g__Pseudomonas;s__
K07240	PB2S	4128270	1	1373	1373	0.0422202	0.000662229	p__Proteobacteria;c__Gammaproteobacteria;o__Pseudomonadales;f__Pseudomonadaceae;g__Pseudomonas;s__
K07799	PB2S	4128270	1	1373	1373	0.0375424	0.000675791	p__Proteobacteria;c__Gammaproteobacteria;o__Pseudomonadales;f__Pseudomonadaceae;g__Pseudomonas;s__
K07239	PB2S	4128270	1	1373	1373	0.0278708	0.000457648	p__Proteobacteria;c__Gammaproteobacteria;o__Pseudomonadales;f__Pseudomonadaceae;g__Pseudomonas;s__
K03446	UR16S	3798902	1	1373	1373	0.0243985	0.000382293	p__Proteobacteria;c__Alphaproteobacteria;o__Rhizobiales;f__Methylocystaceae;g__;s__
K03446	PB2S	4128270	1	1373	1373	0.0216084	0.000382293	p__Proteobacteria;c__Gammaproteobacteria;o__Pseudomonadales;f__Pseudomonadaceae;g__Pseudomonas;s__
K07245	TB3S	4411088	2	686	1372	0.14314	0.00186964	p__Actinobacteria;c__Actinobacteria;o__Actinomycetales;f__;g__;s__
K07799	UR2S	156227	2	684	1368	0.0207811	0.00067333	p__Proteobacteria;c__Alphaproteobacteria;o__Rhizobiales;f__Hyphomicrobiaceae;g__;s__
K07240	UR2S	4450676	3	455	1365	0.0225143	0.000658371	p__Proteobacteria;c__Alphaproteobacteria;o__Rhizobiales;f__Hyphomicrobiaceae;g__Rhodoplanes;s__
K03446	UR13S	4359889	3	455	1365	0.0222291	0.000380065	p__Acidobacteria;c__Solibacteres;o__Solibacterales;f__Solibacteraceae;g__CandidatusSolibacter;
K03446	UR2S	4450676	3	455	1365	0.0125441	0.000380065	p__Proteobacteria;c__Alphaproteobacteria;o__Rhizobiales;f__Hyphomicrobiaceae;g__Rhodoplanes;s__
K08167	UR9S	4411088	3	454	1362	0.16892	0.00205875	p__Actinobacteria;c__Actinobacteria;o__Actinomycetales;f__;g__;s__
K07240	PB19S	196652	4	340	1360	0.04662	0.000655959	p__Proteobacteria;c__Betaproteobacteria;o__Burkholderiales;f__Burkholderiaceae;g__Burkholderia;s__glathei
K03446	PB1S	3460758	4	340	1360	0.0186603	0.000378673	p__Acidobacteria;c__Acidobacteriia;o__Acidobacteriales;f__Acidobacteriaceae;g__;s__
K08164	UR2S	811074	1	1359	1359	0.741003	0.0177559	p__Proteobacteria;c__Alphaproteobacteria;o__Rhizobiales;f__Bradyrhizobiaceae;g__;s__
K14166	UR2S	811074	1	1359	1359	0.375104	0.00787123	p__Proteobacteria;c__Alphaproteobacteria;o__Rhizobiales;f__Bradyrhizobiaceae;g__;s__
K06189	UR2S	811074	1	1359	1359	0.175831	0.00406212	p__Proteobacteria;c__Alphaproteobacteria;o__Rhizobiales;f__Bradyrhizobiaceae;g__;s__
K08169	UR2S	811074	1	1359	1359	0.149703	0.00376302	p__Proteobacteria;c__Alphaproteobacteria;o__Rhizobiales;f__Bradyrhizobiaceae;g__;s__
K07156	UR2S	811074	1	1359	1359	0.106949	0.00220031	p__Proteobacteria;c__Alphaproteobacteria;o__Rhizobiales;f__Bradyrhizobiaceae;g__;s__
K07245	UR2S	811074	1	1359	1359	0.102775	0.00185193	p__Proteobacteria;c__Alphaproteobacteria;o__Rhizobiales;f__Bradyrhizobiaceae;g__;s__
K07787	UR6S	4415366	1	1359	1359	0.0887134	0.00108416	p__Planctomycetes;c__Phycisphaerae;o__WD2101;f__;g__;s__
K07241	UR2S	811074	1	1359	1359	0.0563036	0.00156369	p__Proteobacteria;c__Alphaproteobacteria;o__Rhizobiales;f__Bradyrhizobiaceae;g__;s__
K07798	UR2S	811074	1	1359	1359	0.0295383	0.0010799	p__Proteobacteria;c__Alphaproteobacteria;o__Rhizobiales;f__Bradyrhizobiaceae;g__;s__
K07788	UR2S	811074	1	1359	1359	0.0259193	0.000821016	p__Proteobacteria;c__Alphaproteobacteria;o__Rhizobiales;f__Bradyrhizobiaceae;g__;s__
K07789	UR2S	811074	1	1359	1359	0.0257328	0.000814086	p__Proteobacteria;c__Alphaproteobacteria;o__Rhizobiales;f__Bradyrhizobiaceae;g__;s__
K07239	PB1S	2473794	3	453	1359	0.0250041	0.000452982	p__Planctomycetes;c__Planctomycetia;o__Gemmatales;f__Isosphaeraceae;g__;s__
K03446	AB9S	4453282	3	453	1359	0.0213451	0.000378395	p__Acidobacteria;c__Acidobacteriia;o__Acidobacteriales;f__Koribacteraceae;g__;s__
K07799	UR2S	811074	1	1359	1359	0.0206444	0.000668901	p__Proteobacteria;c__Alphaproteobacteria;o__Rhizobiales;f__Bradyrhizobiaceae;g__;s__
K07241	PB19S	666038	1	1357	1357	0.0917388	0.00156139	p__Acidobacteria;c__Solibacteres;o__Solibacterales;f__Solibacteraceae;g__;s__
K07787	PB19S	666038	1	1357	1357	0.0819791	0.00108256	p__Acidobacteria;c__Solibacteres;o__Solibacterales;f__Solibacteraceae;g__;s__
K07644	PB19S	666038	1	1357	1357	0.0788312	0.00129665	p__Acidobacteria;c__Solibacteres;o__Solibacterales;f__Solibacteraceae;g__;s__
K07798	PB19S	666038	1	1357	1357	0.0761504	0.00107831	p__Acidobacteria;c__Solibacteres;o__Solibacterales;f__Solibacteraceae;g__;s__
K07239	PB17S	811074	2	677	1354	0.0277903	0.000451315	p__Proteobacteria;c__Alphaproteobacteria;o__Rhizobiales;f__Bradyrhizobiaceae;g__;s__
K03446	PB17S	811074	2	677	1354	0.0224458	0.000377003	p__Proteobacteria;c__Alphaproteobacteria;o__Rhizobiales;f__Bradyrhizobiaceae;g__;s__
K08167	TB3S	136417	3	450	1350	0.130814	0.00204062	p__Actinobacteria;c__Actinobacteria;o__Actinomycetales;f__;g__;s__
K03446	PB11S	1127642	3	450	1350	0.0236084	0.000375889	p__Acidobacteria;c__Solibacteres;o__Solibacterales;f__Solibacteraceae;g__;s__
K08167	AB7S	4411088	3	449	1347	0.109255	0.00203608	p__Actinobacteria;c__Actinobacteria;o__Actinomycetales;f__;g__;s__
K03446	PB8S	4447214	5	269	1345	0.0234361	0.000374497	p__Acidobacteria;c__Acidobacteriia;o__Acidobacteriales;f__Acidobacteriaceae;g__;s__
K07239	TB14S	2473794	3	448	1344	0.0797626	0.000447982	p__Planctomycetes;c__Planctomycetia;o__Gemmatales;f__Isosphaeraceae;g__;s__
K07239	TB7S	811074	2	672	1344	0.0367043	0.000447982	p__Proteobacteria;c__Alphaproteobacteria;o__Rhizobiales;f__Bradyrhizobiaceae;g__;s__
K07665	AB7S	4424782	2	672	1344	0.033311	0.00059016	p__Acidobacteria;c__Acidobacteriia;o__Acidobacteriales;f__Koribacteraceae;g__;s__
K03446	TB7S	811074	2	672	1344	0.0332172	0.000374218	p__Proteobacteria;c__Alphaproteobacteria;o__Rhizobiales;f__Bradyrhizobiaceae;g__;s__
K03446	UR19S	4453282	3	448	1344	0.0329832	0.000374218	p__Acidobacteria;c__Acidobacteriia;o__Acidobacteriales;f__Koribacteraceae;g__;s__
K07239	AB7S	4424782	2	672	1344	0.0249397	0.000447982	p__Acidobacteria;c__Acidobacteriia;o__Acidobacteriales;f__Koribacteraceae;g__;s__
K03446	UR7S	4421717	3	448	1344	0.0236649	0.000374218	p__Acidobacteria;c__Solibacteres;o__Solibacterales;f__;g__;s__
K07156	UR16S	4411088	1	1343	1343	0.090104	0.00217441	p__Actinobacteria;c__Actinobacteria;o__Actinomycetales;f__;g__;s__
K07665	PB12S	244491	2	671	1342	0.0423972	0.000589282	p__Verrucomicrobia;c__[Spartobacteria];o__[Chthoniobacterales];f__[Chthoniobacteraceae];g__CandidatusXiphinematobacter;
K03446	PB12S	244491	2	671	1342	0.0281737	0.000373661	p__Verrucomicrobia;c__[Spartobacteria];o__[Chthoniobacterales];f__[Chthoniobacteraceae];g__CandidatusXiphinematobacter;
K07245	PB5S	4484352	3	447	1341	0.0766943	0.0018274	p__Actinobacteria;c__Actinobacteria;o__Actinomycetales;f__Pseudonocardiaceae;g__;s__
K03446	AB14S	766178	3	447	1341	0.0164023	0.000373383	p__Acidobacteria;c__Solibacteres;o__Solibacterales;f__;g__;s__
K07245	AB4S	4320964	2	669	1338	0.11824	0.00182331	p__Actinobacteria;c__Actinobacteria;o__Actinomycetales;f__;g__;s__
K07239	PB5S	811074	2	668	1336	0.0252585	0.000445315	p__Proteobacteria;c__Alphaproteobacteria;o__Rhizobiales;f__Bradyrhizobiaceae;g__;s__
K03446	PB5S	811074	2	668	1336	0.0198108	0.000371991	p__Proteobacteria;c__Alphaproteobacteria;o__Rhizobiales;f__Bradyrhizobiaceae;g__;s__
K07240	UR7S	3798902	3	445	1335	0.0450876	0.000643901	p__Proteobacteria;c__Alphaproteobacteria;o__Rhizobiales;f__Methylocystaceae;g__;s__
K07245	AB2S	4320964	2	667	1334	0.0925618	0.00181786	p__Actinobacteria;c__Actinobacteria;o__Actinomycetales;f__;g__;s__
K03446	AB3S	4424782	3	444	1332	0.0238031	0.000370877	p__Acidobacteria;c__Acidobacteriia;o__Acidobacteriales;f__Koribacteraceae;g__;s__
K07245	UR11S	814609	2	665	1330	0.0694191	0.00181241	p__Actinobacteria;c__Actinobacteria;o__Actinomycetales;f__;g__;s__
K07665	AB16S	4424782	2	665	1330	0.0307365	0.000584012	p__Acidobacteria;c__Acidobacteriia;o__Acidobacteriales;f__Koribacteraceae;g__;s__
K07239	AB16S	4424782	2	665	1330	0.0217143	0.000443315	p__Acidobacteria;c__Acidobacteriia;o__Acidobacteriales;f__Koribacteraceae;g__;s__
K07245	AB3S	1075732	2	664	1328	0.115629	0.00180968	p__Actinobacteria;c__Actinobacteria;o__Actinomycetales;f__;g__;s__
K07665	PB2S	244491	2	664	1328	0.0298837	0.000583134	p__Verrucomicrobia;c__[Spartobacteria];o__[Chthoniobacterales];f__[Chthoniobacteraceae];g__CandidatusXiphinematobacter;
K03446	PB2S	244491	2	664	1328	0.0209002	0.000369763	p__Verrucomicrobia;c__[Spartobacteria];o__[Chthoniobacterales];f__[Chthoniobacteraceae];g__CandidatusXiphinematobacter;
K07245	PB6S	4484352	3	442	1326	0.0961009	0.00180696	p__Actinobacteria;c__Actinobacteria;o__Actinomycetales;f__Pseudonocardiaceae;g__;s__
K03446	TB10S	4388819	5	265	1325	0.0396339	0.000368928	p__Proteobacteria;c__Alphaproteobacteria;o__Rhizobiales;f__Bradyrhizobiaceae;g__Bradyrhizobium;s__
K07245	PB1S	4411088	2	662	1324	0.0716373	0.00180423	p__Actinobacteria;c__Actinobacteria;o__Actinomycetales;f__;g__;s__
K07240	PB6S	4388819	4	331	1324	0.0286276	0.000638595	p__Proteobacteria;c__Alphaproteobacteria;o__Rhizobiales;f__Bradyrhizobiaceae;g__Bradyrhizobium;s__
K07240	AB17S	1118978	4	331	1324	0.0273644	0.000638595	p__Proteobacteria;c__Betaproteobacteria;o__Burkholderiales;f__Burkholderiaceae;g__Burkholderia;s__
K07644	PB8S	2473794	1	1323	1323	0.0455594	0.00126416	p__Planctomycetes;c__Planctomycetia;o__Gemmatales;f__Isosphaeraceae;g__;s__
K08164	AB16S	811074	1	1321	1321	0.619606	0.0172594	p__Proteobacteria;c__Alphaproteobacteria;o__Rhizobiales;f__Bradyrhizobiaceae;g__;s__
K14166	AB16S	811074	1	1321	1321	0.276476	0.00765114	p__Proteobacteria;c__Alphaproteobacteria;o__Rhizobiales;f__Bradyrhizobiaceae;g__;s__
K06189	AB16S	811074	1	1321	1321	0.211157	0.00394854	p__Proteobacteria;c__Alphaproteobacteria;o__Rhizobiales;f__Bradyrhizobiaceae;g__;s__
K08169	AB16S	811074	1	1321	1321	0.15958	0.0036578	p__Proteobacteria;c__Alphaproteobacteria;o__Rhizobiales;f__Bradyrhizobiaceae;g__;s__
K07156	AB16S	811074	1	1321	1321	0.11012	0.00213879	p__Proteobacteria;c__Alphaproteobacteria;o__Rhizobiales;f__Bradyrhizobiaceae;g__;s__
K07245	AB16S	811074	1	1321	1321	0.087553	0.00180014	p__Proteobacteria;c__Alphaproteobacteria;o__Rhizobiales;f__Bradyrhizobiaceae;g__;s__
K07241	AB16S	811074	1	1321	1321	0.0719303	0.00151996	p__Proteobacteria;c__Alphaproteobacteria;o__Rhizobiales;f__Bradyrhizobiaceae;g__;s__
K07798	AB16S	811074	1	1321	1321	0.0490149	0.0010497	p__Proteobacteria;c__Alphaproteobacteria;o__Rhizobiales;f__Bradyrhizobiaceae;g__;s__
K07788	AB16S	811074	1	1321	1321	0.0394211	0.000798059	p__Proteobacteria;c__Alphaproteobacteria;o__Rhizobiales;f__Bradyrhizobiaceae;g__;s__
K07789	AB16S	811074	1	1321	1321	0.0393131	0.000791323	p__Proteobacteria;c__Alphaproteobacteria;o__Rhizobiales;f__Bradyrhizobiaceae;g__;s__
K07799	AB16S	811074	1	1321	1321	0.0317502	0.000650197	p__Proteobacteria;c__Alphaproteobacteria;o__Rhizobiales;f__Bradyrhizobiaceae;g__;s__
K08167	AB8S	1075732	3	440	1320	0.181294	0.00199527	p__Actinobacteria;c__Actinobacteria;o__Actinomycetales;f__;g__;s__
K07240	UR17S	1148214	3	440	1320	0.0525603	0.000636666	p__Proteobacteria;c__Alphaproteobacteria;o__Rhizobiales;f__Hyphomicrobiaceae;g__Rhodoplanes;s__
K07239	UR11S	811074	2	660	1320	0.0377736	0.000439982	p__Proteobacteria;c__Alphaproteobacteria;o__Rhizobiales;f__Bradyrhizobiaceae;g__;s__
K07240	AB14S	4310019	3	440	1320	0.0331425	0.000636666	p__Proteobacteria;c__Alphaproteobacteria;o__Rhizobiales;f__Hyphomicrobiaceae;g__Rhodoplanes;s__
K03446	UR11S	811074	2	660	1320	0.0305817	0.000367536	p__Proteobacteria;c__Alphaproteobacteria;o__Rhizobiales;f__Bradyrhizobiaceae;g__;s__
K03446	UR17S	1148214	3	440	1320	0.0284293	0.000367536	p__Proteobacteria;c__Alphaproteobacteria;o__Rhizobiales;f__Hyphomicrobiaceae;g__Rhodoplanes;s__
K03446	AB14S	4310019	3	440	1320	0.0161454	0.000367536	p__Proteobacteria;c__Alphaproteobacteria;o__Rhizobiales;f__Hyphomicrobiaceae;g__Rhodoplanes;s__
K07240	TB1S	68753	3	439	1317	0.080753	0.000635219	p__Firmicutes;c__Bacilli;o__Bacillales;f__Bacillaceae;g__Bacillus;s__badius
K08167	AB2S	1075732	3	439	1317	0.0788576	0.00199073	p__Actinobacteria;c__Actinobacteria;o__Actinomycetales;f__;g__;s__
K03446	AB8S	1145234	3	439	1317	0.0218147	0.0003667	p__Acidobacteria;c__Acidobacteriia;o__Acidobacteriales;f__Acidobacteriaceae;g__;s__
K03446	AB16S	4329545	3	439	1317	0.017109	0.0003667	p__Acidobacteria;c__Solibacteres;o__Solibacterales;f__;g__;s__
K03446	PB1S	1127642	3	438	1314	0.0180291	0.000365865	p__Acidobacteria;c__Solibacteres;o__Solibacterales;f__Solibacteraceae;g__;s__
K07240	PB10S	4388819	4	328	1312	0.0400831	0.000632808	p__Proteobacteria;c__Alphaproteobacteria;o__Rhizobiales;f__Bradyrhizobiaceae;g__Bradyrhizobium;s__
K07788	UR10S	4329545	2	656	1312	0.029981	0.000792622	p__Acidobacteria;c__Solibacteres;o__Solibacterales;f__;g__;s__
K07789	UR10S	4329545	2	656	1312	0.0297371	0.000785932	p__Acidobacteria;c__Solibacteres;o__Solibacterales;f__;g__;s__
K07665	UR10S	4329545	2	656	1312	0.0246849	0.000576108	p__Acidobacteria;c__Solibacteres;o__Solibacterales;f__;g__;s__
K07799	UR10S	4329545	2	656	1312	0.0244138	0.000645767	p__Acidobacteria;c__Solibacteres;o__Solibacterales;f__;g__;s__
K07239	PB1S	4415366	2	656	1312	0.0241394	0.000437316	p__Planctomycetes;c__Phycisphaerae;o__WD2101;f__;g__;s__
K07665	PB1S	4415366	2	656	1312	0.0224044	0.000576108	p__Planctomycetes;c__Phycisphaerae;o__WD2101;f__;g__;s__
K07239	UR10S	4329545	2	656	1312	0.0159264	0.000437316	p__Acidobacteria;c__Solibacteres;o__Solibacterales;f__;g__;s__
K08167	AB17S	4320964	3	437	1311	0.12	0.00198166	p__Actinobacteria;c__Actinobacteria;o__Actinomycetales;f__;g__;s__
K07239	AB4S	709345	3	437	1311	0.0293551	0.000436982	p__Planctomycetes;c__Planctomycetia;o__Gemmatales;f__Isosphaeraceae;g__;s__
K07156	UR8S	1131220	1	1308	1308	0.121652	0.00211774	p__Actinobacteria;c__Actinobacteria;o__Actinomycetales;f__Mycobacteriaceae;g__Mycobacterium;s__celatum
K07241	UR8S	1131220	1	1308	1308	0.102927	0.00150501	p__Actinobacteria;c__Actinobacteria;o__Actinomycetales;f__Mycobacteriaceae;g__Mycobacterium;s__celatum
K07245	UR8S	1131220	1	1308	1308	0.0886659	0.00178243	p__Actinobacteria;c__Actinobacteria;o__Actinomycetales;f__Mycobacteriaceae;g__Mycobacterium;s__celatum
K07665	TB7S	2473794	2	654	1308	0.0512058	0.000574352	p__Planctomycetes;c__Planctomycetia;o__Gemmatales;f__Isosphaeraceae;g__;s__
K07240	UR8S	1131220	1	1308	1308	0.0422004	0.000630878	p__Actinobacteria;c__Actinobacteria;o__Actinomycetales;f__Mycobacteriaceae;g__Mycobacterium;s__celatum
K07240	AB14S	1148214	3	436	1308	0.0328412	0.000630878	p__Proteobacteria;c__Alphaproteobacteria;o__Rhizobiales;f__Hyphomicrobiaceae;g__Rhodoplanes;s__
K03446	AB14S	1148214	3	436	1308	0.0159986	0.000364194	p__Proteobacteria;c__Alphaproteobacteria;o__Rhizobiales;f__Hyphomicrobiaceae;g__Rhodoplanes;s__
K08167	AB10S	1075732	3	434	1302	0.10183	0.00196806	p__Actinobacteria;c__Actinobacteria;o__Actinomycetales;f__;g__;s__
K07787	UR17S	4415366	1	1302	1302	0.0689801	0.00103868	p__Planctomycetes;c__Phycisphaerae;o__WD2101;f__;g__;s__
K07241	AB18S	4314933	1	1302	1302	0.062252	0.0014981	p__Acidobacteria;c__Acidobacteriia;o__Acidobacteriales;f__Koribacteraceae;g__;s__
K07644	AB18S	4314933	1	1302	1302	0.0588235	0.00124409	p__Acidobacteria;c__Acidobacteriia;o__Acidobacteriales;f__Koribacteraceae;g__;s__
K07787	AB18S	4314933	1	1302	1302	0.0470172	0.00103868	p__Acidobacteria;c__Acidobacteriia;o__Acidobacteriales;f__Koribacteraceae;g__;s__
K07798	AB18S	4314933	1	1302	1302	0.0452744	0.0010346	p__Acidobacteria;c__Acidobacteriia;o__Acidobacteriales;f__Koribacteraceae;g__;s__
K07240	PB1S	1148214	3	434	1302	0.0363261	0.000627984	p__Proteobacteria;c__Alphaproteobacteria;o__Rhizobiales;f__Hyphomicrobiaceae;g__Rhodoplanes;s__
K07788	AB18S	4314933	1	1302	1302	0.0359708	0.000786581	p__Acidobacteria;c__Acidobacteriia;o__Acidobacteriales;f__Koribacteraceae;g__;s__
K07789	AB18S	4314933	1	1302	1302	0.0358727	0.000779941	p__Acidobacteria;c__Acidobacteriia;o__Acidobacteriales;f__Koribacteraceae;g__;s__
K07240	AB18S	4314933	1	1302	1302	0.0356049	0.000627984	p__Acidobacteria;c__Acidobacteriia;o__Acidobacteriales;f__Koribacteraceae;g__;s__
K07799	AB18S	4314933	1	1302	1302	0.0303879	0.000640845	p__Acidobacteria;c__Acidobacteriia;o__Acidobacteriales;f__Koribacteraceae;g__;s__
K03446	PB1S	1148214	3	434	1302	0.0178645	0.000362524	p__Proteobacteria;c__Alphaproteobacteria;o__Rhizobiales;f__Hyphomicrobiaceae;g__Rhodoplanes;s__
K08164	AB4S	811074	1	1300	1300	0.797546	0.016985	p__Proteobacteria;c__Alphaproteobacteria;o__Rhizobiales;f__Bradyrhizobiaceae;g__;s__
K14166	AB4S	811074	1	1300	1300	0.379119	0.00752951	p__Proteobacteria;c__Alphaproteobacteria;o__Rhizobiales;f__Bradyrhizobiaceae;g__;s__
K06189	AB4S	811074	1	1300	1300	0.299677	0.00388577	p__Proteobacteria;c__Alphaproteobacteria;o__Rhizobiales;f__Bradyrhizobiaceae;g__;s__
K08169	AB4S	811074	1	1300	1300	0.215089	0.00359965	p__Proteobacteria;c__Alphaproteobacteria;o__Rhizobiales;f__Bradyrhizobiaceae;g__;s__
K07156	AB4S	811074	1	1300	1300	0.146727	0.00210479	p__Proteobacteria;c__Alphaproteobacteria;o__Rhizobiales;f__Bradyrhizobiaceae;g__;s__
K07245	AB4S	811074	1	1300	1300	0.114882	0.00177153	p__Proteobacteria;c__Alphaproteobacteria;o__Rhizobiales;f__Bradyrhizobiaceae;g__;s__
K07241	AB4S	811074	1	1300	1300	0.0954198	0.0014958	p__Proteobacteria;c__Alphaproteobacteria;o__Rhizobiales;f__Bradyrhizobiaceae;g__;s__
K07798	AB4S	811074	1	1300	1300	0.0706061	0.00103301	p__Proteobacteria;c__Alphaproteobacteria;o__Rhizobiales;f__Bradyrhizobiaceae;g__;s__
K07788	AB4S	811074	1	1300	1300	0.0533071	0.000785372	p__Proteobacteria;c__Alphaproteobacteria;o__Rhizobiales;f__Bradyrhizobiaceae;g__;s__
K07789	AB4S	811074	1	1300	1300	0.0530266	0.000778743	p__Proteobacteria;c__Alphaproteobacteria;o__Rhizobiales;f__Bradyrhizobiaceae;g__;s__
K07799	AB4S	811074	1	1300	1300	0.0438759	0.000639861	p__Proteobacteria;c__Alphaproteobacteria;o__Rhizobiales;f__Bradyrhizobiaceae;g__;s__
K07665	AB17S	4314933	2	650	1300	0.026509	0.000570839	p__Acidobacteria;c__Acidobacteriia;o__Acidobacteriales;f__Koribacteraceae;g__;s__
K07239	AB17S	4314933	2	650	1300	0.0212651	0.000433316	p__Acidobacteria;c__Acidobacteriia;o__Acidobacteriales;f__Koribacteraceae;g__;s__
K08167	AB16S	4320964	3	433	1299	0.0829873	0.00196353	p__Actinobacteria;c__Actinobacteria;o__Actinomycetales;f__;g__;s__
K03446	AB17S	4359889	3	433	1299	0.0156164	0.000361689	p__Acidobacteria;c__Solibacteres;o__Solibacterales;f__Solibacteraceae;g__CandidatusSolibacter;
K07156	UR9S	3798902	2	648	1296	0.149034	0.00209831	p__Proteobacteria;c__Alphaproteobacteria;o__Rhizobiales;f__Methylocystaceae;g__;s__
K07245	AB14S	4320964	2	648	1296	0.0963784	0.00176608	p__Actinobacteria;c__Actinobacteria;o__Actinomycetales;f__;g__;s__
K07787	UR9S	3798902	2	648	1296	0.0834783	0.0010339	p__Proteobacteria;c__Alphaproteobacteria;o__Rhizobiales;f__Methylocystaceae;g__;s__
K07798	UR9S	3798902	2	648	1296	0.0810912	0.00102983	p__Proteobacteria;c__Alphaproteobacteria;o__Rhizobiales;f__Methylocystaceae;g__;s__
K07788	UR9S	3798902	2	648	1296	0.0617849	0.000782956	p__Proteobacteria;c__Alphaproteobacteria;o__Rhizobiales;f__Methylocystaceae;g__;s__
K07789	UR9S	3798902	2	648	1296	0.0614976	0.000776347	p__Proteobacteria;c__Alphaproteobacteria;o__Rhizobiales;f__Methylocystaceae;g__;s__
K07799	UR9S	3798902	2	648	1296	0.0496742	0.000637892	p__Proteobacteria;c__Alphaproteobacteria;o__Rhizobiales;f__Methylocystaceae;g__;s__
K07239	UR9S	3798902	2	648	1296	0.0331746	0.000431983	p__Proteobacteria;c__Alphaproteobacteria;o__Rhizobiales;f__Methylocystaceae;g__;s__
K03446	TB9S	4388819	5	259	1295	0.045394	0.000360575	p__Proteobacteria;c__Alphaproteobacteria;o__Rhizobiales;f__Bradyrhizobiaceae;g__Bradyrhizobium;s__
K07240	PB2S	4388819	4	323	1292	0.0397294	0.000623161	p__Proteobacteria;c__Alphaproteobacteria;o__Rhizobiales;f__Bradyrhizobiaceae;g__Bradyrhizobium;s__
K03446	PB19S	1133624	5	258	1290	0.0233615	0.000359183	p__Acidobacteria;c__Acidobacteriia;o__Acidobacteriales;f__Acidobacteriaceae;g__;s__
K03446	PB11S	4329545	3	430	1290	0.0225592	0.000359183	p__Acidobacteria;c__Solibacteres;o__Solibacterales;f__;g__;s__
K07156	PB10S	4411088	1	1289	1289	0.117256	0.00208698	p__Actinobacteria;c__Actinobacteria;o__Actinomycetales;f__;g__;s__
K03446	UR10S	78839	3	429	1287	0.0149775	0.000358347	p__Acidobacteria;c__DA052;o__Ellin6513;f__;g__;s__
K07665	PB11S	244491	2	643	1286	0.0343016	0.000564692	p__Verrucomicrobia;c__[Spartobacteria];o__[Chthoniobacterales];f__[Chthoniobacteraceae];g__CandidatusXiphinematobacter;
K03446	PB11S	244491	2	643	1286	0.0224892	0.000358069	p__Verrucomicrobia;c__[Spartobacteria];o__[Chthoniobacterales];f__[Chthoniobacteraceae];g__CandidatusXiphinematobacter;
K07239	UR16S	512701	3	428	1284	0.0240445	0.000427983	p__Planctomycetes;c__Planctomycetia;o__Planctomycetales;f__Planctomycetaceae;g__Planctomyces;s__
K03446	AB8S	4430568	3	428	1284	0.0212681	0.000357512	p__Acidobacteria;c__Acidobacteriia;o__Acidobacteriales;f__Acidobacteriaceae;g__;s__
K07245	UR12S	136417	2	641	1282	0.117324	0.001747	p__Actinobacteria;c__Actinobacteria;o__Actinomycetales;f__;g__;s__
K03446	UR15S	4359889	3	427	1281	0.0196045	0.000356677	p__Acidobacteria;c__Solibacteres;o__Solibacterales;f__Solibacteraceae;g__CandidatusSolibacter;
K08167	UR4S	136417	3	426	1278	0.166797	0.00193178	p__Actinobacteria;c__Actinobacteria;o__Actinomycetales;f__;g__;s__
K07239	TB10S	2473794	3	426	1278	0.0434	0.000425983	p__Planctomycetes;c__Planctomycetia;o__Gemmatales;f__Isosphaeraceae;g__;s__
K07239	AB9S	811074	2	639	1278	0.0254333	0.000425983	p__Proteobacteria;c__Alphaproteobacteria;o__Rhizobiales;f__Bradyrhizobiaceae;g__;s__
K03446	AB9S	811074	2	639	1278	0.0200729	0.000355841	p__Proteobacteria;c__Alphaproteobacteria;o__Rhizobiales;f__Bradyrhizobiaceae;g__;s__
K03446	PB4S	4472772	6	213	1278	0.0198561	0.000355841	p__Proteobacteria;c__Alphaproteobacteria;o__Rhizobiales;f__Bradyrhizobiaceae;g__Bradyrhizobium;s__
K08164	UR7S	811074	1	1277	1277	0.921356	0.0166845	p__Proteobacteria;c__Alphaproteobacteria;o__Rhizobiales;f__Bradyrhizobiaceae;g__;s__
K14166	UR7S	811074	1	1277	1277	0.756069	0.0073963	p__Proteobacteria;c__Alphaproteobacteria;o__Rhizobiales;f__Bradyrhizobiaceae;g__;s__
K06189	UR7S	811074	1	1277	1277	0.227629	0.00381702	p__Proteobacteria;c__Alphaproteobacteria;o__Rhizobiales;f__Bradyrhizobiaceae;g__;s__
K08169	UR7S	811074	1	1277	1277	0.216698	0.00353597	p__Proteobacteria;c__Alphaproteobacteria;o__Rhizobiales;f__Bradyrhizobiaceae;g__;s__
K07156	UR7S	811074	1	1277	1277	0.188098	0.00206755	p__Proteobacteria;c__Alphaproteobacteria;o__Rhizobiales;f__Bradyrhizobiaceae;g__;s__
K07245	UR7S	811074	1	1277	1277	0.161258	0.00174019	p__Proteobacteria;c__Alphaproteobacteria;o__Rhizobiales;f__Bradyrhizobiaceae;g__;s__
K07241	UR7S	811074	1	1277	1277	0.0793463	0.00146934	p__Proteobacteria;c__Alphaproteobacteria;o__Rhizobiales;f__Bradyrhizobiaceae;g__;s__
K07798	UR7S	811074	1	1277	1277	0.0654838	0.00101474	p__Proteobacteria;c__Alphaproteobacteria;o__Rhizobiales;f__Bradyrhizobiaceae;g__;s__
K07788	UR7S	811074	1	1277	1277	0.0421202	0.000771477	p__Proteobacteria;c__Alphaproteobacteria;o__Rhizobiales;f__Bradyrhizobiaceae;g__;s__
K07789	UR7S	811074	1	1277	1277	0.0418634	0.000764966	p__Proteobacteria;c__Alphaproteobacteria;o__Rhizobiales;f__Bradyrhizobiaceae;g__;s__
K07799	UR7S	811074	1	1277	1277	0.0354319	0.00062854	p__Proteobacteria;c__Alphaproteobacteria;o__Rhizobiales;f__Bradyrhizobiaceae;g__;s__
K07240	AB7S	3798902	3	425	1275	0.0393276	0.000614962	p__Proteobacteria;c__Alphaproteobacteria;o__Rhizobiales;f__Methylocystaceae;g__;s__
K07665	UR3S	4314933	2	637	1274	0.0415606	0.000559422	p__Acidobacteria;c__Acidobacteriia;o__Acidobacteriales;f__Koribacteraceae;g__;s__
K07239	UR3S	4314933	2	637	1274	0.0309915	0.00042465	p__Acidobacteria;c__Acidobacteriia;o__Acidobacteriales;f__Koribacteraceae;g__;s__
K07240	TB5S	3798902	3	424	1272	0.0582204	0.000613515	p__Proteobacteria;c__Alphaproteobacteria;o__Rhizobiales;f__Methylocystaceae;g__;s__
K03446	TB9S	4424782	3	424	1272	0.0445878	0.000354171	p__Acidobacteria;c__Acidobacteriia;o__Acidobacteriales;f__Koribacteraceae;g__;s__
K07240	UR13S	4388819	4	318	1272	0.0345793	0.000613515	p__Proteobacteria;c__Alphaproteobacteria;o__Rhizobiales;f__Bradyrhizobiaceae;g__Bradyrhizobium;s__
K07788	PB1S	4062895	2	636	1272	0.0339318	0.000768457	p__Acidobacteria;c__Acidobacteriia;o__Acidobacteriales;f__Acidobacteriaceae;g__;s__
K07789	PB1S	4062895	2	636	1272	0.0332271	0.00076197	p__Acidobacteria;c__Acidobacteriia;o__Acidobacteriales;f__Acidobacteriaceae;g__;s__
K07239	UR19S	2473794	3	424	1272	0.0325311	0.000423983	p__Planctomycetes;c__Planctomycetia;o__Gemmatales;f__Isosphaeraceae;g__;s__
K07799	PB1S	4062895	2	636	1272	0.0292696	0.000626079	p__Acidobacteria;c__Acidobacteriia;o__Acidobacteriales;f__Acidobacteriaceae;g__;s__
K07665	PB4S	4415366	2	636	1272	0.0272593	0.000558544	p__Planctomycetes;c__Phycisphaerae;o__WD2101;f__;g__;s__
K07239	PB4S	4415366	2	636	1272	0.0239629	0.000423983	p__Planctomycetes;c__Phycisphaerae;o__WD2101;f__;g__;s__
K03446	UR18S	666038	3	424	1272	0.0234435	0.000354171	p__Acidobacteria;c__Solibacteres;o__Solibacterales;f__Solibacteraceae;g__;s__
K07239	PB1S	4062895	2	636	1272	0.0234034	0.000423983	p__Acidobacteria;c__Acidobacteriia;o__Acidobacteriales;f__Acidobacteriaceae;g__;s__
K07665	PB1S	4062895	2	636	1272	0.0217213	0.000558544	p__Acidobacteria;c__Acidobacteriia;o__Acidobacteriales;f__Acidobacteriaceae;g__;s__
K03446	UR10S	4314933	3	424	1272	0.0148029	0.000354171	p__Acidobacteria;c__Acidobacteriia;o__Acidobacteriales;f__Koribacteraceae;g__;s__
K08167	AB10S	4320964	3	423	1269	0.0992492	0.00191818	p__Actinobacteria;c__Actinobacteria;o__Actinomycetales;f__;g__;s__
K07644	PB12S	4128270	3	423	1269	0.0850308	0.00121256	p__Proteobacteria;c__Gammaproteobacteria;o__Pseudomonadales;f__Pseudomonadaceae;g__Pseudomonas;s__
K07665	PB12S	4128270	3	423	1269	0.040091	0.000557227	p__Proteobacteria;c__Gammaproteobacteria;o__Pseudomonadales;f__Pseudomonadaceae;g__Pseudomonas;s__
K07239	AB7S	2473794	3	423	1269	0.023548	0.000422983	p__Planctomycetes;c__Planctomycetia;o__Gemmatales;f__Isosphaeraceae;g__;s__
K03446	PB1S	4341711	4	317	1268	0.017398	0.000353057	p__Acidobacteria;c__Acidobacteriia;o__Acidobacteriales;f__Acidobacteriaceae;g__;s__
K07239	TB3S	2473794	3	422	1266	0.0570142	0.000421983	p__Planctomycetes;c__Planctomycetia;o__Gemmatales;f__Isosphaeraceae;g__;s__
K07239	PB4S	150766	3	422	1266	0.0238499	0.000421983	p__Planctomycetes;c__Planctomycetia;o__Gemmatales;f__Isosphaeraceae;g__;s__
K07239	AB11S	811074	2	632	1264	0.0367079	0.000421316	p__Proteobacteria;c__Alphaproteobacteria;o__Rhizobiales;f__Bradyrhizobiaceae;g__;s__
K03446	AB11S	811074	2	632	1264	0.0268822	0.000351943	p__Proteobacteria;c__Alphaproteobacteria;o__Rhizobiales;f__Bradyrhizobiaceae;g__;s__
K08167	AB9S	1075732	3	421	1263	0.100919	0.00190911	p__Actinobacteria;c__Actinobacteria;o__Actinomycetales;f__;g__;s__
K03446	AB11S	4314933	3	421	1263	0.0268609	0.000351665	p__Acidobacteria;c__Acidobacteriia;o__Acidobacteriales;f__Koribacteraceae;g__;s__
K03446	PB4S	4329545	3	421	1263	0.0196231	0.000351665	p__Acidobacteria;c__Solibacteres;o__Solibacterales;f__;g__;s__
K03446	PB16S	836238	5	252	1260	0.0236247	0.00035083	p__Acidobacteria;c__Acidobacteriia;o__Acidobacteriales;f__Acidobacteriaceae;g__;s__
K03446	UR10S	4424782	3	420	1260	0.0146633	0.00035083	p__Acidobacteria;c__Acidobacteriia;o__Acidobacteriales;f__Koribacteraceae;g__;s__
K08164	UR15S	811074	1	1259	1259	0.834327	0.0164493	p__Proteobacteria;c__Alphaproteobacteria;o__Rhizobiales;f__Bradyrhizobiaceae;g__;s__
K14166	UR15S	811074	1	1259	1259	0.471359	0.00729204	p__Proteobacteria;c__Alphaproteobacteria;o__Rhizobiales;f__Bradyrhizobiaceae;g__;s__
K08169	UR15S	811074	1	1259	1259	0.177299	0.00348612	p__Proteobacteria;c__Alphaproteobacteria;o__Rhizobiales;f__Bradyrhizobiaceae;g__;s__
K06189	UR15S	811074	1	1259	1259	0.156904	0.00376322	p__Proteobacteria;c__Alphaproteobacteria;o__Rhizobiales;f__Bradyrhizobiaceae;g__;s__
K07241	UR15S	811074	1	1259	1259	0.0850618	0.00144863	p__Proteobacteria;c__Alphaproteobacteria;o__Rhizobiales;f__Bradyrhizobiaceae;g__;s__
K07156	UR15S	811074	1	1259	1259	0.0830311	0.0020384	p__Proteobacteria;c__Alphaproteobacteria;o__Rhizobiales;f__Bradyrhizobiaceae;g__;s__
K07245	UR15S	811074	1	1259	1259	0.0659508	0.00171566	p__Proteobacteria;c__Alphaproteobacteria;o__Rhizobiales;f__Bradyrhizobiaceae;g__;s__
K07798	UR15S	811074	1	1259	1259	0.0492875	0.00100043	p__Proteobacteria;c__Alphaproteobacteria;o__Rhizobiales;f__Bradyrhizobiaceae;g__;s__
K07788	UR15S	811074	1	1259	1259	0.0407654	0.000760603	p__Proteobacteria;c__Alphaproteobacteria;o__Rhizobiales;f__Bradyrhizobiaceae;g__;s__
K07789	UR15S	811074	1	1259	1259	0.040605	0.000754183	p__Proteobacteria;c__Alphaproteobacteria;o__Rhizobiales;f__Bradyrhizobiaceae;g__;s__
K07799	UR15S	811074	1	1259	1259	0.0318018	0.000619681	p__Proteobacteria;c__Alphaproteobacteria;o__Rhizobiales;f__Bradyrhizobiaceae;g__;s__
K07241	PB4S	666038	1	1258	1258	0.0851093	0.00144747	p__Acidobacteria;c__Solibacteres;o__Solibacterales;f__Solibacteraceae;g__;s__
K07798	PB4S	666038	1	1258	1258	0.0639423	0.000999638	p__Acidobacteria;c__Solibacteres;o__Solibacterales;f__Solibacteraceae;g__;s__
K07787	PB4S	666038	1	1258	1258	0.0585934	0.00100358	p__Acidobacteria;c__Solibacteres;o__Solibacterales;f__Solibacteraceae;g__;s__
K07644	PB4S	666038	1	1258	1258	0.0481605	0.00120205	p__Acidobacteria;c__Solibacteres;o__Solibacterales;f__Solibacteraceae;g__;s__
K07240	AB14S	3798902	3	419	1257	0.0315607	0.00060628	p__Proteobacteria;c__Alphaproteobacteria;o__Rhizobiales;f__Methylocystaceae;g__;s__
K07245	PB9S	4411088	2	628	1256	0.126206	0.00171157	p__Actinobacteria;c__Actinobacteria;o__Actinomycetales;f__;g__;s__
K07665	AB5S	244491	2	628	1256	0.0349219	0.000551518	p__Verrucomicrobia;c__[Spartobacteria];o__[Chthoniobacterales];f__[Chthoniobacteraceae];g__CandidatusXiphinematobacter;
K03446	AB5S	244491	2	628	1256	0.0236664	0.000349716	p__Verrucomicrobia;c__[Spartobacteria];o__[Chthoniobacterales];f__[Chthoniobacteraceae];g__CandidatusXiphinematobacter;
K03446	PB15S	666038	3	418	1254	0.0221207	0.000349159	p__Acidobacteria;c__Solibacteres;o__Solibacterales;f__Solibacteraceae;g__;s__
K07240	UR8S	4026011	3	417	1251	0.0403613	0.000603386	p__Proteobacteria;c__Alphaproteobacteria;o__Rhodospirillales;f__Acetobacteraceae;g__;s__
K07240	UR14S	4342107	3	417	1251	0.0230752	0.000603386	p__Proteobacteria;c__Alphaproteobacteria;o__Rhizobiales;f__Hyphomicrobiaceae;g__Rhodoplanes;s__
K03446	UR14S	4342107	3	417	1251	0.0166299	0.000348324	p__Proteobacteria;c__Alphaproteobacteria;o__Rhizobiales;f__Hyphomicrobiaceae;g__Rhodoplanes;s__
K07665	UR5S	4453282	2	625	1250	0.0391187	0.000548884	p__Acidobacteria;c__Acidobacteriia;o__Acidobacteriales;f__Koribacteraceae;g__;s__
K07239	UR5S	4453282	2	625	1250	0.0268419	0.00041665	p__Acidobacteria;c__Acidobacteriia;o__Acidobacteriales;f__Koribacteraceae;g__;s__
K08167	UR9S	1075732	3	416	1248	0.154781	0.00188644	p__Actinobacteria;c__Actinobacteria;o__Actinomycetales;f__;g__;s__
K07240	TB10S	3798902	3	416	1248	0.0600115	0.000601939	p__Proteobacteria;c__Alphaproteobacteria;o__Rhizobiales;f__Methylocystaceae;g__;s__
K07240	UR18S	1148214	3	416	1248	0.0519156	0.000601939	p__Proteobacteria;c__Alphaproteobacteria;o__Rhizobiales;f__Hyphomicrobiaceae;g__Rhodoplanes;s__
K07240	PB10S	4302304	2	624	1248	0.0381278	0.000601939	p__Proteobacteria;c__Alphaproteobacteria;o__Rhodospirillales;f__Rhodospirillaceae;g__;s__
K07240	AB14S	4342107	3	416	1248	0.0313347	0.000601939	p__Proteobacteria;c__Alphaproteobacteria;o__Rhizobiales;f__Hyphomicrobiaceae;g__Rhodoplanes;s__
K03446	PB10S	4302304	2	624	1248	0.0254015	0.000347488	p__Proteobacteria;c__Alphaproteobacteria;o__Rhodospirillales;f__Rhodospirillaceae;g__;s__
K03446	UR18S	1148214	3	416	1248	0.0230012	0.000347488	p__Proteobacteria;c__Alphaproteobacteria;o__Rhizobiales;f__Hyphomicrobiaceae;g__Rhodoplanes;s__
K03446	AB14S	4342107	3	416	1248	0.0152647	0.000347488	p__Proteobacteria;c__Alphaproteobacteria;o__Rhizobiales;f__Hyphomicrobiaceae;g__Rhodoplanes;s__
K07665	AB14S	4424782	2	623	1246	0.0262123	0.000547127	p__Acidobacteria;c__Acidobacteriia;o__Acidobacteriales;f__Koribacteraceae;g__;s__
K07239	AB14S	4424782	2	623	1246	0.0196483	0.000415317	p__Acidobacteria;c__Acidobacteriia;o__Acidobacteriales;f__Koribacteraceae;g__;s__
K07156	UR11S	4411088	1	1242	1242	0.0865083	0.00201088	p__Actinobacteria;c__Actinobacteria;o__Actinomycetales;f__;g__;s__
K07665	AB18S	4414706	2	621	1242	0.024712	0.000545371	p__Acidobacteria;c__Acidobacteriia;o__Acidobacteriales;f__Koribacteraceae;g__CandidatusKoribacter;
K07239	PB1S	512701	3	414	1242	0.0228515	0.000413983	p__Planctomycetes;c__Planctomycetia;o__Planctomycetales;f__Planctomycetaceae;g__Planctomyces;s__
K07239	AB18S	4414706	2	621	1242	0.020184	0.000413983	p__Acidobacteria;c__Acidobacteriia;o__Acidobacteriales;f__Koribacteraceae;g__CandidatusKoribacter;
K07241	PB12S	666038	1	1241	1241	0.100461	0.00142791	p__Acidobacteria;c__Solibacteres;o__Solibacterales;f__Solibacteraceae;g__;s__
K07644	PB12S	666038	1	1241	1241	0.0831547	0.00118581	p__Acidobacteria;c__Solibacteres;o__Solibacterales;f__Solibacteraceae;g__;s__
K07787	PB12S	666038	1	1241	1241	0.0789792	0.00099002	p__Acidobacteria;c__Solibacteres;o__Solibacterales;f__Solibacteraceae;g__;s__
K07798	PB12S	666038	1	1241	1241	0.0785294	0.00098613	p__Acidobacteria;c__Solibacteres;o__Solibacterales;f__Solibacteraceae;g__;s__
K03446	TB6S	4352522	4	310	1240	0.0366257	0.000345261	p__Acidobacteria;c__Acidobacteriia;o__Acidobacteriales;f__Acidobacteriaceae;g__;s__
K03446	PB1S	810198	4	310	1240	0.0170138	0.000345261	p__Acidobacteria;c__Acidobacteriia;o__Acidobacteriales;f__Acidobacteriaceae;g__;s__
K07240	AB10S	1148214	3	413	1239	0.0321985	0.000597598	p__Proteobacteria;c__Alphaproteobacteria;o__Rhizobiales;f__Hyphomicrobiaceae;g__Rhodoplanes;s__
K03446	AB10S	1148214	3	413	1239	0.0166327	0.000344982	p__Proteobacteria;c__Alphaproteobacteria;o__Rhizobiales;f__Hyphomicrobiaceae;g__Rhodoplanes;s__
K07799	PB16S	841979	2	619	1238	0.0428759	0.000609344	p__Proteobacteria;c__Alphaproteobacteria;o__Rhodospirillales;f__Acetobacteraceae;g__;s__
K07665	AB10S	4424782	2	619	1238	0.0284892	0.000543615	p__Acidobacteria;c__Acidobacteriia;o__Acidobacteriales;f__Koribacteraceae;g__;s__
K07239	AB10S	4424782	2	619	1238	0.0214953	0.00041265	p__Acidobacteria;c__Acidobacteriia;o__Acidobacteriales;f__Koribacteraceae;g__;s__
K08167	PB9S	814609	3	412	1236	0.141808	0.0018683	p__Actinobacteria;c__Actinobacteria;o__Actinomycetales;f__;g__;s__
K03446	PB8S	666038	3	412	1236	0.0215369	0.000344147	p__Acidobacteria;c__Solibacteres;o__Solibacterales;f__Solibacteraceae;g__;s__
K03446	AB8S	4359889	3	412	1236	0.0204731	0.000344147	p__Acidobacteria;c__Solibacteres;o__Solibacterales;f__Solibacteraceae;g__CandidatusSolibacter;
K03446	AB16S	4350455	3	412	1236	0.0160567	0.000344147	p__Acidobacteria;c__DA052;o__Ellin6513;f__;g__;s__
K03446	TB10S	4424782	3	411	1233	0.0368819	0.000343312	p__Acidobacteria;c__Acidobacteriia;o__Acidobacteriales;f__Koribacteraceae;g__;s__
K07245	TB2S	814609	2	616	1232	0.117546	0.00167886	p__Actinobacteria;c__Actinobacteria;o__Actinomycetales;f__;g__;s__
K07240	AB5S	811074	3	410	1230	0.0452722	0.000593257	p__Proteobacteria;c__Alphaproteobacteria;o__Rhizobiales;f__Bradyrhizobiaceae;g__;s__
K07240	UR16S	1148214	3	410	1230	0.0339385	0.000593257	p__Proteobacteria;c__Alphaproteobacteria;o__Rhizobiales;f__Hyphomicrobiaceae;g__Rhodoplanes;s__
K07240	AB17S	811074	3	410	1230	0.0254216	0.000593257	p__Proteobacteria;c__Alphaproteobacteria;o__Rhizobiales;f__Bradyrhizobiaceae;g__;s__
K03446	UR16S	1148214	3	410	1230	0.0218573	0.000342476	p__Proteobacteria;c__Alphaproteobacteria;o__Rhizobiales;f__Hyphomicrobiaceae;g__Rhodoplanes;s__
K07245	UR14S	4320964	2	614	1228	0.0810508	0.00167341	p__Actinobacteria;c__Actinobacteria;o__Actinomycetales;f__;g__;s__
K07665	PB13S	4453282	2	614	1228	0.0336208	0.000539223	p__Acidobacteria;c__Acidobacteriia;o__Acidobacteriales;f__Koribacteraceae;g__;s__
K07239	PB13S	4453282	2	614	1228	0.0265807	0.000409317	p__Acidobacteria;c__Acidobacteriia;o__Acidobacteriales;f__Koribacteraceae;g__;s__
K08167	PB16S	4411088	3	409	1227	0.170749	0.00185469	p__Actinobacteria;c__Actinobacteria;o__Actinomycetales;f__;g__;s__
K03446	PB9S	666038	3	409	1227	0.0209189	0.000341641	p__Acidobacteria;c__Solibacteres;o__Solibacterales;f__Solibacteraceae;g__;s__
K07245	UR12S	4411088	2	612	1224	0.112016	0.00166796	p__Actinobacteria;c__Actinobacteria;o__Actinomycetales;f__;g__;s__
K07245	UR15S	1075732	2	612	1224	0.0641173	0.00166796	p__Actinobacteria;c__Actinobacteria;o__Actinomycetales;f__;g__;s__
K08164	PB9S	811074	1	1221	1221	0.679844	0.0159529	p__Proteobacteria;c__Alphaproteobacteria;o__Rhizobiales;f__Bradyrhizobiaceae;g__;s__
K14166	PB9S	811074	1	1221	1221	0.335716	0.00707195	p__Proteobacteria;c__Alphaproteobacteria;o__Rhizobiales;f__Bradyrhizobiaceae;g__;s__
K06189	PB9S	811074	1	1221	1221	0.191199	0.00364964	p__Proteobacteria;c__Alphaproteobacteria;o__Rhizobiales;f__Bradyrhizobiaceae;g__;s__
K08169	PB9S	811074	1	1221	1221	0.179876	0.0033809	p__Proteobacteria;c__Alphaproteobacteria;o__Rhizobiales;f__Bradyrhizobiaceae;g__;s__
K07156	PB9S	811074	1	1221	1221	0.152339	0.00197688	p__Proteobacteria;c__Alphaproteobacteria;o__Rhizobiales;f__Bradyrhizobiaceae;g__;s__
K07245	PB9S	811074	1	1221	1221	0.122689	0.00166387	p__Proteobacteria;c__Alphaproteobacteria;o__Rhizobiales;f__Bradyrhizobiaceae;g__;s__
K07241	PB9S	811074	1	1221	1221	0.080642	0.0014049	p__Proteobacteria;c__Alphaproteobacteria;o__Rhizobiales;f__Bradyrhizobiaceae;g__;s__
K07798	PB9S	811074	1	1221	1221	0.0636368	0.000970237	p__Proteobacteria;c__Alphaproteobacteria;o__Rhizobiales;f__Bradyrhizobiaceae;g__;s__
K07788	PB9S	811074	1	1221	1221	0.0459264	0.000737646	p__Proteobacteria;c__Alphaproteobacteria;o__Rhizobiales;f__Bradyrhizobiaceae;g__;s__
K07789	PB9S	811074	1	1221	1221	0.0456466	0.00073142	p__Proteobacteria;c__Alphaproteobacteria;o__Rhizobiales;f__Bradyrhizobiaceae;g__;s__
K07799	PB9S	811074	1	1221	1221	0.0371565	0.000600977	p__Proteobacteria;c__Alphaproteobacteria;o__Rhizobiales;f__Bradyrhizobiaceae;g__;s__
K03446	AB8S	78839	3	407	1221	0.0202246	0.000339971	p__Acidobacteria;c__DA052;o__Ellin6513;f__;g__;s__
K03446	AB4S	4388819	5	244	1220	0.023584	0.000339692	p__Proteobacteria;c__Alphaproteobacteria;o__Rhizobiales;f__Bradyrhizobiaceae;g__Bradyrhizobium;s__
K07788	AB2S	4359889	2	609	1218	0.05075	0.000735833	p__Acidobacteria;c__Solibacteres;o__Solibacterales;f__Solibacteraceae;g__CandidatusSolibacter;
K07789	AB2S	4359889	2	609	1218	0.0506592	0.000729623	p__Acidobacteria;c__Solibacteres;o__Solibacterales;f__Solibacteraceae;g__CandidatusSolibacter;
K07799	AB2S	4359889	2	609	1218	0.0422067	0.0005995	p__Acidobacteria;c__Solibacteres;o__Solibacterales;f__Solibacteraceae;g__CandidatusSolibacter;
K07665	AB2S	4359889	2	609	1218	0.0417052	0.000534832	p__Acidobacteria;c__Solibacteres;o__Solibacterales;f__Solibacteraceae;g__CandidatusSolibacter;
K07239	AB2S	4359889	2	609	1218	0.0302842	0.000405984	p__Acidobacteria;c__Solibacteres;o__Solibacterales;f__Solibacteraceae;g__CandidatusSolibacter;
K07240	AB17S	159884	4	304	1216	0.0251323	0.000586505	p__Chloroflexi;c__Ktedonobacteria;o__Ktedonobacterales;f__Ktedonobacteraceae;g__;s__
K08167	AB10S	4411088	3	405	1215	0.0950258	0.00183655	p__Actinobacteria;c__Actinobacteria;o__Actinomycetales;f__;g__;s__
K03446	UR15S	4314933	3	405	1215	0.0185945	0.0003383	p__Acidobacteria;c__Acidobacteriia;o__Acidobacteriales;f__Koribacteraceae;g__;s__
K07245	UR13S	4320964	2	606	1212	0.0913683	0.00165161	p__Actinobacteria;c__Actinobacteria;o__Actinomycetales;f__;g__;s__
K07240	AB6S	811074	3	404	1212	0.0433383	0.000584575	p__Proteobacteria;c__Alphaproteobacteria;o__Rhizobiales;f__Bradyrhizobiaceae;g__;s__
K07665	PB19S	630306	2	606	1212	0.0342663	0.000532198	p__Verrucomicrobia;c__[Spartobacteria];o__[Chthoniobacterales];f__[Chthoniobacteraceae];g__CandidatusXiphinematobacter;
K03446	UR18S	4424782	3	404	1212	0.0223377	0.000337465	p__Acidobacteria;c__Acidobacteriia;o__Acidobacteriales;f__Koribacteraceae;g__;s__
K03446	PB19S	630306	2	606	1212	0.021949	0.000337465	p__Verrucomicrobia;c__[Spartobacteria];o__[Chthoniobacterales];f__[Chthoniobacteraceae];g__CandidatusXiphinematobacter;
K03446	UR7S	4453282	3	404	1212	0.0213407	0.000337465	p__Acidobacteria;c__Acidobacteriia;o__Acidobacteriales;f__Koribacteraceae;g__;s__
K07156	UR15S	1126251	1	1211	1211	0.0798655	0.00196069	p__Actinobacteria;c__Acidimicrobiia;o__Acidimicrobiales;f__;g__;s__
K07245	UR15S	1126251	1	1211	1211	0.0634364	0.00165025	p__Actinobacteria;c__Acidimicrobiia;o__Acidimicrobiales;f__;g__;s__
K08167	UR15S	1126251	1	1211	1211	0.0591569	0.00183051	p__Actinobacteria;c__Acidimicrobiia;o__Acidimicrobiales;f__;g__;s__
K07239	PB4S	512701	3	403	1209	0.0227761	0.000402984	p__Planctomycetes;c__Planctomycetia;o__Planctomycetales;f__Planctomycetaceae;g__Planctomyces;s__
K07156	UR15S	4411088	1	1207	1207	0.0796017	0.00195421	p__Actinobacteria;c__Actinobacteria;o__Actinomycetales;f__;g__;s__
K03446	PB19S	649098	4	301	1204	0.0218041	0.000335237	p__Acidobacteria;c__Acidobacteriia;o__Acidobacteriales;f__Acidobacteriaceae;g__;s__
K07239	PB12S	512701	3	401	1203	0.0316304	0.000400984	p__Planctomycetes;c__Planctomycetia;o__Planctomycetales;f__Planctomycetaceae;g__Planctomyces;s__
K07240	UR14S	841979	3	401	1203	0.0221898	0.000580234	p__Proteobacteria;c__Alphaproteobacteria;o__Rhodospirillales;f__Acetobacteraceae;g__;s__
K03446	PB2S	3868361	3	401	1203	0.018933	0.000334959	p__Acidobacteria;c__Solibacteres;o__Solibacterales;f__;g__;s__
K03446	PB1S	666038	3	401	1203	0.0165061	0.000334959	p__Acidobacteria;c__Solibacteres;o__Solibacterales;f__Solibacteraceae;g__;s__
K03446	AB10S	4329545	3	401	1203	0.0161494	0.000334959	p__Acidobacteria;c__Solibacteres;o__Solibacterales;f__;g__;s__
K07245	PB2S	4411088	2	601	1202	0.101264	0.00163798	p__Actinobacteria;c__Actinobacteria;o__Actinomycetales;f__;g__;s__
K07156	UR16S	136417	1	1202	1202	0.0806441	0.00194612	p__Actinobacteria;c__Actinobacteria;o__Actinomycetales;f__;g__;s__
K08167	AB16S	4411088	3	400	1200	0.0766626	0.00181388	p__Actinobacteria;c__Actinobacteria;o__Actinomycetales;f__;g__;s__
K07240	UR8S	811074	3	399	1197	0.0386191	0.00057734	p__Proteobacteria;c__Alphaproteobacteria;o__Rhizobiales;f__Bradyrhizobiaceae;g__;s__
K03446	PB9S	4329545	3	399	1197	0.0204075	0.000333288	p__Acidobacteria;c__Solibacteres;o__Solibacterales;f__;g__;s__
K03446	UR18S	220544	4	299	1196	0.0220428	0.00033301	p__Acidobacteria;c__Acidobacteriia;o__Acidobacteriales;f__Acidobacteriaceae;g__;s__
K08169	PB16S	254031	2	597	1194	0.181901	0.00330614	p__Proteobacteria;c__Betaproteobacteria;o__Burkholderiales;f__Burkholderiaceae;g__Burkholderia;s__
K07156	PB16S	254031	2	597	1194	0.147262	0.00193316	p__Proteobacteria;c__Betaproteobacteria;o__Burkholderiales;f__Burkholderiaceae;g__Burkholderia;s__
K07245	PB16S	254031	2	597	1194	0.123577	0.00162708	p__Proteobacteria;c__Betaproteobacteria;o__Burkholderiales;f__Burkholderiaceae;g__Burkholderia;s__
K08167	PB1S	1108954	3	398	1194	0.108892	0.00180481	p__Actinobacteria;c__Actinobacteria;o__Actinomycetales;f__;g__;s__
K07245	UR8S	4411088	2	597	1194	0.0809382	0.00162708	p__Actinobacteria;c__Actinobacteria;o__Actinomycetales;f__;g__;s__
K07644	PB16S	254031	2	597	1194	0.0743508	0.0011409	p__Proteobacteria;c__Betaproteobacteria;o__Burkholderiales;f__Burkholderiaceae;g__Burkholderia;s__
K07665	PB16S	254031	2	597	1194	0.0331796	0.000524294	p__Proteobacteria;c__Betaproteobacteria;o__Burkholderiales;f__Burkholderiaceae;g__Burkholderia;s__
K07239	UR9S	2473794	3	398	1194	0.0305637	0.000397984	p__Planctomycetes;c__Planctomycetia;o__Gemmatales;f__Isosphaeraceae;g__;s__
K03446	AB2S	4329545	3	398	1194	0.0237211	0.000332453	p__Acidobacteria;c__Solibacteres;o__Solibacterales;f__;g__;s__
K03446	PB11S	4472772	6	199	1194	0.0208803	0.000332453	p__Proteobacteria;c__Alphaproteobacteria;o__Rhizobiales;f__Bradyrhizobiaceae;g__Bradyrhizobium;s__
K07245	UR15S	3798902	1	1193	1193	0.0624935	0.00162572	p__Proteobacteria;c__Alphaproteobacteria;o__Rhizobiales;f__Methylocystaceae;g__;s__
K03446	UR15S	3798902	1	1193	1193	0.0182578	0.000332174	p__Proteobacteria;c__Alphaproteobacteria;o__Rhizobiales;f__Methylocystaceae;g__;s__
K07665	AB4S	564911	2	596	1192	0.0368219	0.000523416	p__Planctomycetes;c__Planctomycetia;o__Gemmatales;f__Isosphaeraceae;g__;s__
K03446	UR5S	113331	3	397	1191	0.0231388	0.000331617	p__Acidobacteria;c__DA052;o__Ellin6513;f__;g__;s__
K07644	PB16S	4128270	3	396	1188	0.0739772	0.00113516	p__Proteobacteria;c__Gammaproteobacteria;o__Pseudomonadales;f__Pseudomonadaceae;g__Pseudomonas;s__
K07241	PB1S	1131220	1	1188	1188	0.0699564	0.00136693	p__Actinobacteria;c__Actinobacteria;o__Actinomycetales;f__Mycobacteriaceae;g__Mycobacterium;s__celatum
K07156	PB1S	1131220	1	1188	1188	0.0693196	0.00192345	p__Actinobacteria;c__Actinobacteria;o__Actinomycetales;f__Mycobacteriaceae;g__Mycobacterium;s__celatum
K07245	PB1S	1131220	1	1188	1188	0.0642788	0.0016189	p__Actinobacteria;c__Actinobacteria;o__Actinomycetales;f__Mycobacteriaceae;g__Mycobacterium;s__celatum
K07240	PB1S	1131220	1	1188	1188	0.0331455	0.000573	p__Actinobacteria;c__Actinobacteria;o__Actinomycetales;f__Mycobacteriaceae;g__Mycobacterium;s__celatum
K07665	PB16S	4128270	3	396	1188	0.0330128	0.000521659	p__Proteobacteria;c__Gammaproteobacteria;o__Pseudomonadales;f__Pseudomonadaceae;g__Pseudomonas;s__
K03446	UR3S	78839	3	396	1188	0.0271363	0.000330782	p__Acidobacteria;c__DA052;o__Ellin6513;f__;g__;s__
K07240	UR10S	4388819	4	297	1188	0.0220183	0.000573	p__Proteobacteria;c__Alphaproteobacteria;o__Rhizobiales;f__Bradyrhizobiaceae;g__Bradyrhizobium;s__
K08169	UR11S	4388819	2	593	1186	0.147219	0.00328399	p__Proteobacteria;c__Alphaproteobacteria;o__Rhizobiales;f__Bradyrhizobiaceae;g__Bradyrhizobium;s__
K07788	UR11S	4388819	2	593	1186	0.076275	0.000716501	p__Proteobacteria;c__Alphaproteobacteria;o__Rhizobiales;f__Bradyrhizobiaceae;g__Bradyrhizobium;s__
K07789	UR11S	4388819	2	593	1186	0.0756571	0.000710454	p__Proteobacteria;c__Alphaproteobacteria;o__Rhizobiales;f__Bradyrhizobiaceae;g__Bradyrhizobium;s__
K07799	UR11S	4388819	2	593	1186	0.0563073	0.00058375	p__Proteobacteria;c__Alphaproteobacteria;o__Rhizobiales;f__Bradyrhizobiaceae;g__Bradyrhizobium;s__
K07239	UR11S	4388819	2	593	1186	0.033939	0.000395317	p__Proteobacteria;c__Alphaproteobacteria;o__Rhizobiales;f__Bradyrhizobiaceae;g__Bradyrhizobium;s__
K07240	UR19S	811074	3	395	1185	0.0509174	0.000571553	p__Proteobacteria;c__Alphaproteobacteria;o__Rhizobiales;f__Bradyrhizobiaceae;g__;s__
K03446	AB18S	78839	3	395	1185	0.0146969	0.000329947	p__Acidobacteria;c__DA052;o__Ellin6513;f__;g__;s__
K07240	AB10S	4388819	4	296	1184	0.0307692	0.00057107	p__Proteobacteria;c__Alphaproteobacteria;o__Rhizobiales;f__Bradyrhizobiaceae;g__Bradyrhizobium;s__
K08167	UR19S	1108954	3	394	1182	0.113665	0.00178667	p__Actinobacteria;c__Actinobacteria;o__Actinomycetales;f__;g__;s__
K07240	AB13S	811074	3	394	1182	0.071606	0.000570106	p__Proteobacteria;c__Alphaproteobacteria;o__Rhizobiales;f__Bradyrhizobiaceae;g__;s__
K03446	UR4S	4314933	3	394	1182	0.0302945	0.000329111	p__Acidobacteria;c__Acidobacteriia;o__Acidobacteriales;f__Koribacteraceae;g__;s__
K07240	AB4S	4342107	3	393	1179	0.0381529	0.000568659	p__Proteobacteria;c__Alphaproteobacteria;o__Rhizobiales;f__Hyphomicrobiaceae;g__Rhodoplanes;s__
K07239	PB13S	2473794	3	393	1179	0.02552	0.000392984	p__Planctomycetes;c__Planctomycetia;o__Gemmatales;f__Isosphaeraceae;g__;s__
K03446	UR17S	4453282	3	393	1179	0.0253925	0.000328276	p__Acidobacteria;c__Acidobacteriia;o__Acidobacteriales;f__Koribacteraceae;g__;s__
K03446	AB4S	4342107	3	393	1179	0.0227914	0.000328276	p__Proteobacteria;c__Alphaproteobacteria;o__Rhizobiales;f__Hyphomicrobiaceae;g__Rhodoplanes;s__
K03446	UR14S	4314933	3	393	1179	0.0156728	0.000328276	p__Acidobacteria;c__Acidobacteriia;o__Acidobacteriales;f__Koribacteraceae;g__;s__
K07240	UR15S	4342107	3	392	1176	0.0271562	0.000567212	p__Proteobacteria;c__Alphaproteobacteria;o__Rhizobiales;f__Hyphomicrobiaceae;g__Rhodoplanes;s__
K03446	AB8S	4329545	3	392	1176	0.0194792	0.000327441	p__Acidobacteria;c__Solibacteres;o__Solibacterales;f__;g__;s__
K03446	UR15S	4342107	3	392	1176	0.0179976	0.000327441	p__Proteobacteria;c__Alphaproteobacteria;o__Rhizobiales;f__Hyphomicrobiaceae;g__Rhodoplanes;s__
K07156	PB12S	4411088	1	1175	1175	0.162945	0.0019024	p__Actinobacteria;c__Actinobacteria;o__Actinomycetales;f__;g__;s__
K07788	AB18S	1111207	2	587	1174	0.0324345	0.000709252	p__Acidobacteria;c__Solibacteres;o__Solibacterales;f__Solibacteraceae;g__CandidatusSolibacter;
K07789	AB18S	1111207	2	587	1174	0.0323461	0.000703265	p__Acidobacteria;c__Solibacteres;o__Solibacterales;f__Solibacteraceae;g__CandidatusSolibacter;
K07799	AB18S	1111207	2	587	1174	0.0274005	0.000577843	p__Acidobacteria;c__Solibacteres;o__Solibacterales;f__Solibacteraceae;g__CandidatusSolibacter;
K07665	AB18S	1111207	2	587	1174	0.023359	0.000515512	p__Acidobacteria;c__Solibacteres;o__Solibacterales;f__Solibacteraceae;g__CandidatusSolibacter;
K07239	AB18S	1111207	2	587	1174	0.0190789	0.000391318	p__Acidobacteria;c__Solibacteres;o__Solibacterales;f__Solibacteraceae;g__CandidatusSolibacter;
K03446	AB15S	4350558	3	391	1173	0.0143028	0.000326606	p__Acidobacteria;c__Acidobacteriia;o__Acidobacteriales;f__Koribacteraceae;g__;s__
K07245	UR17S	4411088	2	585	1170	0.11734	0.00159437	p__Actinobacteria;c__Actinobacteria;o__Actinomycetales;f__;g__;s__
K03446	AB18S	4344614	3	390	1170	0.0145109	0.00032577	p__Acidobacteria;c__Acidobacteriia;o__Acidobacteriales;f__Koribacteraceae;g__;s__
K03446	AB14S	4359889	3	390	1170	0.0143107	0.00032577	p__Acidobacteria;c__Solibacteres;o__Solibacterales;f__Solibacteraceae;g__CandidatusSolibacter;
K07240	AB9S	4388819	4	292	1168	0.0372307	0.000563353	p__Proteobacteria;c__Alphaproteobacteria;o__Rhizobiales;f__Bradyrhizobiaceae;g__Bradyrhizobium;s__
K07240	AB14S	4388819	4	292	1168	0.0293261	0.000563353	p__Proteobacteria;c__Alphaproteobacteria;o__Rhizobiales;f__Bradyrhizobiaceae;g__Bradyrhizobium;s__
K03446	AB3S	4297239	3	389	1167	0.0208546	0.000324935	p__Acidobacteria;c__DA052;o__Ellin6513;f__;g__;s__
K03446	PB4S	3868361	3	389	1167	0.0181315	0.000324935	p__Acidobacteria;c__Solibacteres;o__Solibacterales;f__;g__;s__
K07245	PB3S	4411088	2	583	1166	0.0774545	0.00158892	p__Actinobacteria;c__Actinobacteria;o__Actinomycetales;f__;g__;s__
K07245	UR16S	1075732	2	583	1166	0.0584696	0.00158892	p__Actinobacteria;c__Actinobacteria;o__Actinomycetales;f__;g__;s__
K08164	PB19S	811074	1	1164	1164	0.766798	0.0152081	p__Proteobacteria;c__Alphaproteobacteria;o__Rhizobiales;f__Bradyrhizobiaceae;g__;s__
K14166	PB19S	811074	1	1164	1164	0.500645	0.00674181	p__Proteobacteria;c__Alphaproteobacteria;o__Rhizobiales;f__Bradyrhizobiaceae;g__;s__
K06189	PB19S	811074	1	1164	1164	0.199657	0.00347926	p__Proteobacteria;c__Alphaproteobacteria;o__Rhizobiales;f__Bradyrhizobiaceae;g__;s__
K08169	PB19S	811074	1	1164	1164	0.185853	0.00322307	p__Proteobacteria;c__Alphaproteobacteria;o__Rhizobiales;f__Bradyrhizobiaceae;g__;s__
K07156	PB19S	811074	1	1164	1164	0.121011	0.00188459	p__Proteobacteria;c__Alphaproteobacteria;o__Rhizobiales;f__Bradyrhizobiaceae;g__;s__
K07245	PB19S	811074	1	1164	1164	0.109925	0.0015862	p__Proteobacteria;c__Alphaproteobacteria;o__Rhizobiales;f__Bradyrhizobiaceae;g__;s__
K07241	PB19S	811074	1	1164	1164	0.0786912	0.00133932	p__Proteobacteria;c__Alphaproteobacteria;o__Rhizobiales;f__Bradyrhizobiaceae;g__;s__
K07798	PB19S	811074	1	1164	1164	0.0653199	0.000924944	p__Proteobacteria;c__Alphaproteobacteria;o__Rhizobiales;f__Bradyrhizobiaceae;g__;s__
K07788	PB19S	811074	1	1164	1164	0.0453165	0.00070321	p__Proteobacteria;c__Alphaproteobacteria;o__Rhizobiales;f__Bradyrhizobiaceae;g__;s__
K07789	PB19S	811074	1	1164	1164	0.0446867	0.000697275	p__Proteobacteria;c__Alphaproteobacteria;o__Rhizobiales;f__Bradyrhizobiaceae;g__;s__
K07799	PB19S	811074	1	1164	1164	0.038321	0.000572921	p__Proteobacteria;c__Alphaproteobacteria;o__Rhizobiales;f__Bradyrhizobiaceae;g__;s__
K07799	PB8S	557938	3	388	1164	0.0319807	0.000572921	p__Proteobacteria;c__Alphaproteobacteria;o__Rhizobiales;f__Beijerinckiaceae;g__;s__
K03446	UR1S	78839	3	388	1164	0.0277837	0.0003241	p__Acidobacteria;c__DA052;o__Ellin6513;f__;g__;s__
K03446	UR5S	4314933	3	388	1164	0.0226142	0.0003241	p__Acidobacteria;c__Acidobacteriia;o__Acidobacteriales;f__Koribacteraceae;g__;s__
K07239	AB14S	2473794	3	388	1164	0.0183553	0.000387984	p__Planctomycetes;c__Planctomycetia;o__Gemmatales;f__Isosphaeraceae;g__;s__
K07644	PB7S	4432796	3	387	1161	0.180252	0.00110936	p__Proteobacteria;c__Gammaproteobacteria;o__Pseudomonadales;f__Pseudomonadaceae;g__Pseudomonas;s__viridiflava
K07665	PB7S	4432796	3	387	1161	0.108983	0.000509803	p__Proteobacteria;c__Gammaproteobacteria;o__Pseudomonadales;f__Pseudomonadaceae;g__Pseudomonas;s__viridiflava
K03446	PB15S	1127642	3	387	1161	0.0204802	0.000323264	p__Acidobacteria;c__Solibacteres;o__Solibacterales;f__Solibacteraceae;g__;s__
K03446	PB9S	4430568	3	387	1161	0.0197937	0.000323264	p__Acidobacteria;c__Acidobacteriia;o__Acidobacteriales;f__Acidobacteriaceae;g__;s__
K08160	PB2S	4432796	1	1160	1160	0.986395	0.0666667	p__Proteobacteria;c__Gammaproteobacteria;o__Pseudomonadales;f__Pseudomonadaceae;g__Pseudomonas;s__viridiflava
K06189	PB2S	4432796	1	1160	1160	0.146428	0.0034673	p__Proteobacteria;c__Gammaproteobacteria;o__Pseudomonadales;f__Pseudomonadaceae;g__Pseudomonas;s__viridiflava
K07156	PB2S	4432796	1	1160	1160	0.107437	0.00187812	p__Proteobacteria;c__Gammaproteobacteria;o__Pseudomonadales;f__Pseudomonadaceae;g__Pseudomonas;s__viridiflava
K07245	PB2S	4432796	1	1160	1160	0.0977254	0.00158075	p__Proteobacteria;c__Gammaproteobacteria;o__Pseudomonadales;f__Pseudomonadaceae;g__Pseudomonas;s__viridiflava
K07240	PB2S	4432796	1	1160	1160	0.0356704	0.000559495	p__Proteobacteria;c__Gammaproteobacteria;o__Pseudomonadales;f__Pseudomonadaceae;g__Pseudomonas;s__viridiflava
K07665	AB9S	4424782	2	580	1160	0.030439	0.000509364	p__Acidobacteria;c__Acidobacteriia;o__Acidobacteriales;f__Koribacteraceae;g__;s__
K07239	PB2S	4432796	1	1160	1160	0.0235471	0.000386651	p__Proteobacteria;c__Gammaproteobacteria;o__Pseudomonadales;f__Pseudomonadaceae;g__Pseudomonas;s__viridiflava
K07239	AB9S	4424782	2	580	1160	0.023085	0.000386651	p__Acidobacteria;c__Acidobacteriia;o__Acidobacteriales;f__Koribacteraceae;g__;s__
K07245	AB5S	4411088	2	579	1158	0.116734	0.00157802	p__Actinobacteria;c__Actinobacteria;o__Actinomycetales;f__;g__;s__
K07245	UR8S	814609	2	579	1158	0.0784978	0.00157802	p__Actinobacteria;c__Actinobacteria;o__Actinomycetales;f__;g__;s__
K07240	PB17S	841979	3	386	1158	0.0393797	0.00055853	p__Proteobacteria;c__Alphaproteobacteria;o__Rhodospirillales;f__Acetobacteraceae;g__;s__
K07665	PB12S	4415366	2	578	1156	0.036521	0.000507608	p__Planctomycetes;c__Phycisphaerae;o__WD2101;f__;g__;s__
K07240	PB9S	4388819	4	289	1156	0.0347742	0.000557565	p__Proteobacteria;c__Alphaproteobacteria;o__Rhizobiales;f__Bradyrhizobiaceae;g__Bradyrhizobium;s__
K07239	PB12S	4415366	2	578	1156	0.0303947	0.000385318	p__Planctomycetes;c__Phycisphaerae;o__WD2101;f__;g__;s__
K03446	UR18S	113331	3	385	1155	0.0212872	0.000321594	p__Acidobacteria;c__DA052;o__Ellin6513;f__;g__;s__
K03446	AB7S	4329545	3	385	1155	0.0182574	0.000321594	p__Acidobacteria;c__Solibacteres;o__Solibacterales;f__;g__;s__
K03446	AB9S	4329545	3	385	1155	0.018141	0.000321594	p__Acidobacteria;c__Solibacteres;o__Solibacterales;f__;g__;s__
K03446	AB14S	78839	3	385	1155	0.0141272	0.000321594	p__Acidobacteria;c__DA052;o__Ellin6513;f__;g__;s__
K07245	UR18S	4411088	2	576	1152	0.111143	0.00156985	p__Actinobacteria;c__Actinobacteria;o__Actinomycetales;f__;g__;s__
K07245	UR12S	3798902	1	1152	1152	0.105427	0.00156985	p__Proteobacteria;c__Alphaproteobacteria;o__Rhizobiales;f__Methylocystaceae;g__;s__
K03446	UR12S	3798902	1	1152	1152	0.0352542	0.000320758	p__Proteobacteria;c__Alphaproteobacteria;o__Rhizobiales;f__Methylocystaceae;g__;s__
K07240	PB3S	4388819	4	288	1152	0.0312856	0.000555636	p__Proteobacteria;c__Alphaproteobacteria;o__Rhizobiales;f__Bradyrhizobiaceae;g__Bradyrhizobium;s__
K07665	AB15S	4314933	2	576	1152	0.0246196	0.000505851	p__Acidobacteria;c__Acidobacteriia;o__Acidobacteriales;f__Koribacteraceae;g__;s__
K07239	AB15S	4314933	2	576	1152	0.0191735	0.000383985	p__Acidobacteria;c__Acidobacteriia;o__Acidobacteriales;f__Koribacteraceae;g__;s__
K03446	AB10S	4430568	3	384	1152	0.0154647	0.000320758	p__Acidobacteria;c__Acidobacteriia;o__Acidobacteriales;f__Acidobacteriaceae;g__;s__
K03446	UR2S	1147699	3	384	1152	0.0105867	0.000320758	p__Acidobacteria;c__DA052;o__Ellin6513;f__;g__;s__
K03446	AB12S	4453282	3	383	1149	0.024191	0.000319923	p__Acidobacteria;c__Acidobacteriia;o__Acidobacteriales;f__Koribacteraceae;g__;s__
K07240	UR15S	841979	3	382	1146	0.0264635	0.000552742	p__Proteobacteria;c__Alphaproteobacteria;o__Rhodospirillales;f__Acetobacteraceae;g__;s__
K03446	PB13S	4472772	6	191	1146	0.0199356	0.000319088	p__Proteobacteria;c__Alphaproteobacteria;o__Rhizobiales;f__Bradyrhizobiaceae;g__Bradyrhizobium;s__
K07239	PB1S	811074	2	572	1144	0.0210484	0.000381318	p__Proteobacteria;c__Alphaproteobacteria;o__Rhizobiales;f__Bradyrhizobiaceae;g__;s__
K03446	PB1S	811074	2	572	1144	0.0156966	0.000318531	p__Proteobacteria;c__Alphaproteobacteria;o__Rhizobiales;f__Bradyrhizobiaceae;g__;s__
K07241	UR2S	4414706	1	1143	1143	0.0473547	0.00131515	p__Acidobacteria;c__Acidobacteriia;o__Acidobacteriales;f__Koribacteraceae;g__CandidatusKoribacter;
K07644	UR2S	4414706	1	1143	1143	0.0412844	0.00109216	p__Acidobacteria;c__Acidobacteriia;o__Acidobacteriales;f__Koribacteraceae;g__CandidatusKoribacter;
K07787	UR2S	4414706	1	1143	1143	0.0254975	0.00091184	p__Acidobacteria;c__Acidobacteriia;o__Acidobacteriales;f__Koribacteraceae;g__CandidatusKoribacter;
K07798	UR2S	4414706	1	1143	1143	0.0248435	0.000908257	p__Acidobacteria;c__Acidobacteriia;o__Acidobacteriales;f__Koribacteraceae;g__CandidatusKoribacter;
K07788	UR2S	4414706	1	1143	1143	0.0217997	0.000690523	p__Acidobacteria;c__Acidobacteriia;o__Acidobacteriales;f__Koribacteraceae;g__CandidatusKoribacter;
K07789	UR2S	4414706	1	1143	1143	0.0216428	0.000684695	p__Acidobacteria;c__Acidobacteriia;o__Acidobacteriales;f__Koribacteraceae;g__CandidatusKoribacter;
K03446	UR7S	113331	3	381	1143	0.0201257	0.000318252	p__Acidobacteria;c__DA052;o__Ellin6513;f__;g__;s__
K07240	UR2S	4414706	1	1143	1143	0.0188527	0.000551295	p__Acidobacteria;c__Acidobacteriia;o__Acidobacteriales;f__Koribacteraceae;g__CandidatusKoribacter;
K07799	UR2S	4414706	1	1143	1143	0.0173632	0.000562585	p__Acidobacteria;c__Acidobacteriia;o__Acidobacteriales;f__Koribacteraceae;g__CandidatusKoribacter;
K07240	UR17S	811074	3	380	1140	0.045393	0.000549848	p__Proteobacteria;c__Alphaproteobacteria;o__Rhizobiales;f__Bradyrhizobiaceae;g__;s__
K07665	PB9S	4453282	2	570	1140	0.0325138	0.000500582	p__Acidobacteria;c__Acidobacteriia;o__Acidobacteriales;f__Koribacteraceae;g__;s__
K07239	PB9S	4453282	2	570	1140	0.0244242	0.000379985	p__Acidobacteria;c__Acidobacteriia;o__Acidobacteriales;f__Koribacteraceae;g__;s__
K08167	PB13S	4411088	3	379	1137	0.224659	0.00171865	p__Actinobacteria;c__Actinobacteria;o__Actinomycetales;f__;g__;s__
K07240	AB16S	1148214	3	379	1137	0.0266739	0.000548401	p__Proteobacteria;c__Alphaproteobacteria;o__Rhizobiales;f__Hyphomicrobiaceae;g__Rhodoplanes;s__
K03446	PB9S	4478794	3	379	1137	0.0193845	0.000316582	p__Acidobacteria;c__Acidobacteriia;o__Acidobacteriales;f__Koribacteraceae;g__;s__
K03446	UR15S	4424782	3	379	1137	0.0174008	0.000316582	p__Acidobacteria;c__Acidobacteriia;o__Acidobacteriales;f__Koribacteraceae;g__;s__
K03446	AB16S	1148214	3	379	1137	0.0147706	0.000316582	p__Proteobacteria;c__Alphaproteobacteria;o__Rhizobiales;f__Hyphomicrobiaceae;g__Rhodoplanes;s__
K07156	AB10S	3798902	2	568	1136	0.0997279	0.00183926	p__Proteobacteria;c__Alphaproteobacteria;o__Rhizobiales;f__Methylocystaceae;g__;s__
K07787	AB10S	3798902	2	568	1136	0.0450704	0.000906255	p__Proteobacteria;c__Alphaproteobacteria;o__Rhizobiales;f__Methylocystaceae;g__;s__
K07798	AB10S	3798902	2	568	1136	0.0436084	0.000902694	p__Proteobacteria;c__Alphaproteobacteria;o__Rhizobiales;f__Methylocystaceae;g__;s__
K07788	AB10S	3798902	2	568	1136	0.0345394	0.000686295	p__Proteobacteria;c__Alphaproteobacteria;o__Rhizobiales;f__Methylocystaceae;g__;s__
K07789	AB10S	3798902	2	568	1136	0.0341695	0.000680502	p__Proteobacteria;c__Alphaproteobacteria;o__Rhizobiales;f__Methylocystaceae;g__;s__
K07799	AB10S	3798902	2	568	1136	0.0280335	0.00055914	p__Proteobacteria;c__Alphaproteobacteria;o__Rhizobiales;f__Methylocystaceae;g__;s__
K07239	UR16S	4478413	2	568	1136	0.021273	0.000378651	p__Bacteroidetes;c__[Saprospirae];o__[Saprospirales];f__Chitinophagaceae;g__;s__
K03446	UR16S	4478413	2	568	1136	0.0201869	0.000316303	p__Bacteroidetes;c__[Saprospirae];o__[Saprospirales];f__Chitinophagaceae;g__;s__
K07239	AB10S	3798902	2	568	1136	0.0197243	0.000378651	p__Proteobacteria;c__Alphaproteobacteria;o__Rhizobiales;f__Methylocystaceae;g__;s__
K08169	AB16S	4388819	2	567	1134	0.13699	0.00314	p__Proteobacteria;c__Alphaproteobacteria;o__Rhizobiales;f__Bradyrhizobiaceae;g__Bradyrhizobium;s__
K07788	AB16S	4388819	2	567	1134	0.0338406	0.000685086	p__Proteobacteria;c__Alphaproteobacteria;o__Rhizobiales;f__Bradyrhizobiaceae;g__Bradyrhizobium;s__
K07789	AB16S	4388819	2	567	1134	0.033748	0.000679304	p__Proteobacteria;c__Alphaproteobacteria;o__Rhizobiales;f__Bradyrhizobiaceae;g__Bradyrhizobium;s__
K07799	AB16S	4388819	2	567	1134	0.0272557	0.000558155	p__Proteobacteria;c__Alphaproteobacteria;o__Rhizobiales;f__Bradyrhizobiaceae;g__Bradyrhizobium;s__
K07239	AB16S	4388819	2	567	1134	0.0185143	0.000377985	p__Proteobacteria;c__Alphaproteobacteria;o__Rhizobiales;f__Bradyrhizobiaceae;g__Bradyrhizobium;s__
K07665	UR17S	512701	1	1132	1132	0.0349944	0.000497069	p__Planctomycetes;c__Planctomycetia;o__Planctomycetales;f__Planctomycetaceae;g__Planctomyces;s__
K07240	PB16S	4388819	4	283	1132	0.0346432	0.000545989	p__Proteobacteria;c__Alphaproteobacteria;o__Rhizobiales;f__Bradyrhizobiaceae;g__Bradyrhizobium;s__
K03446	UR3S	4453282	3	377	1131	0.0258343	0.000314911	p__Acidobacteria;c__Acidobacteriia;o__Acidobacteriales;f__Koribacteraceae;g__;s__
K07788	PB17S	1127642	2	565	1130	0.0404757	0.00068267	p__Acidobacteria;c__Solibacteres;o__Solibacterales;f__Solibacteraceae;g__;s__
K07789	PB17S	1127642	2	565	1130	0.0403211	0.000676908	p__Acidobacteria;c__Solibacteres;o__Solibacterales;f__Solibacteraceae;g__;s__
K07799	PB17S	1127642	2	565	1130	0.0338638	0.000556187	p__Acidobacteria;c__Solibacteres;o__Solibacterales;f__Solibacteraceae;g__;s__
K07665	PB17S	1127642	2	565	1130	0.0304287	0.000496191	p__Acidobacteria;c__Solibacteres;o__Solibacterales;f__Solibacteraceae;g__;s__
K07239	PB17S	1127642	2	565	1130	0.0231928	0.000376651	p__Acidobacteria;c__Solibacteres;o__Solibacterales;f__Solibacteraceae;g__;s__
K07156	UR3S	3798902	2	564	1128	0.2207	0.00182631	p__Proteobacteria;c__Alphaproteobacteria;o__Rhizobiales;f__Methylocystaceae;g__;s__
K07798	UR3S	3798902	2	564	1128	0.0723773	0.000896337	p__Proteobacteria;c__Alphaproteobacteria;o__Rhizobiales;f__Methylocystaceae;g__;s__
K07787	UR3S	3798902	2	564	1128	0.0592842	0.000899873	p__Proteobacteria;c__Alphaproteobacteria;o__Rhizobiales;f__Methylocystaceae;g__;s__
K07788	UR3S	3798902	2	564	1128	0.0498101	0.000681461	p__Proteobacteria;c__Alphaproteobacteria;o__Rhizobiales;f__Methylocystaceae;g__;s__
K07789	UR3S	3798902	2	564	1128	0.0492921	0.00067571	p__Proteobacteria;c__Alphaproteobacteria;o__Rhizobiales;f__Methylocystaceae;g__;s__
K07799	UR3S	3798902	2	564	1128	0.0421116	0.000555202	p__Proteobacteria;c__Alphaproteobacteria;o__Rhizobiales;f__Methylocystaceae;g__;s__
K07240	TB7S	3798902	3	376	1128	0.0401052	0.00054406	p__Proteobacteria;c__Alphaproteobacteria;o__Rhizobiales;f__Methylocystaceae;g__;s__
K07239	UR3S	3798902	2	564	1128	0.0274399	0.000375985	p__Proteobacteria;c__Alphaproteobacteria;o__Rhizobiales;f__Methylocystaceae;g__;s__
K07239	AB8S	811074	2	564	1128	0.0243707	0.000375985	p__Proteobacteria;c__Alphaproteobacteria;o__Rhizobiales;f__Bradyrhizobiaceae;g__;s__
K03446	AB8S	811074	2	564	1128	0.0186842	0.000314076	p__Proteobacteria;c__Alphaproteobacteria;o__Rhizobiales;f__Bradyrhizobiaceae;g__;s__
K08164	PB13S	811074	1	1127	1127	0.781553	0.0147247	p__Proteobacteria;c__Alphaproteobacteria;o__Rhizobiales;f__Bradyrhizobiaceae;g__;s__
K14166	PB13S	811074	1	1127	1127	0.485149	0.00652751	p__Proteobacteria;c__Alphaproteobacteria;o__Rhizobiales;f__Bradyrhizobiaceae;g__;s__
K06189	PB13S	811074	1	1127	1127	0.218031	0.00336866	p__Proteobacteria;c__Alphaproteobacteria;o__Rhizobiales;f__Bradyrhizobiaceae;g__;s__
K08169	PB13S	811074	1	1127	1127	0.208975	0.00312062	p__Proteobacteria;c__Alphaproteobacteria;o__Rhizobiales;f__Bradyrhizobiaceae;g__;s__
K07245	PB13S	811074	1	1127	1127	0.151194	0.00153578	p__Proteobacteria;c__Alphaproteobacteria;o__Rhizobiales;f__Bradyrhizobiaceae;g__;s__
K07156	PB13S	811074	1	1127	1127	0.144155	0.00182469	p__Proteobacteria;c__Alphaproteobacteria;o__Rhizobiales;f__Bradyrhizobiaceae;g__;s__
K07241	PB13S	811074	1	1127	1127	0.0749634	0.00129674	p__Proteobacteria;c__Alphaproteobacteria;o__Rhizobiales;f__Bradyrhizobiaceae;g__;s__
K07798	PB13S	811074	1	1127	1127	0.0558308	0.000895543	p__Proteobacteria;c__Alphaproteobacteria;o__Rhizobiales;f__Bradyrhizobiaceae;g__;s__
K07788	PB13S	811074	1	1127	1127	0.0432779	0.000680857	p__Proteobacteria;c__Alphaproteobacteria;o__Rhizobiales;f__Bradyrhizobiaceae;g__;s__
K07789	PB13S	811074	1	1127	1127	0.0428599	0.000675111	p__Proteobacteria;c__Alphaproteobacteria;o__Rhizobiales;f__Bradyrhizobiaceae;g__;s__
K07799	PB13S	811074	1	1127	1127	0.0357437	0.00055471	p__Proteobacteria;c__Alphaproteobacteria;o__Rhizobiales;f__Bradyrhizobiaceae;g__;s__
K07245	PB8S	4411088	2	563	1126	0.0821898	0.00153442	p__Actinobacteria;c__Actinobacteria;o__Actinomycetales;f__;g__;s__
K07240	AB4S	3798902	3	375	1125	0.0364054	0.000542613	p__Proteobacteria;c__Alphaproteobacteria;o__Rhizobiales;f__Methylocystaceae;g__;s__
K07240	UR8S	4450676	3	375	1125	0.0362962	0.000542613	p__Proteobacteria;c__Alphaproteobacteria;o__Rhizobiales;f__Hyphomicrobiaceae;g__Rhodoplanes;s__
K03446	UR8S	4450676	3	375	1125	0.0230174	0.000313241	p__Proteobacteria;c__Alphaproteobacteria;o__Rhizobiales;f__Hyphomicrobiaceae;g__Rhodoplanes;s__
K03446	AB14S	4430568	3	375	1125	0.0137603	0.000313241	p__Acidobacteria;c__Acidobacteriia;o__Acidobacteriales;f__Acidobacteriaceae;g__;s__
K08167	TB7S	4320964	3	374	1122	0.108858	0.00169598	p__Actinobacteria;c__Actinobacteria;o__Actinomycetales;f__;g__;s__
K07240	TB17S	68753	3	374	1122	0.0719231	0.000541166	p__Firmicutes;c__Bacilli;o__Bacillales;f__Bacillaceae;g__Bacillus;s__badius
K03446	UR16S	4453282	3	374	1122	0.0199382	0.000312405	p__Acidobacteria;c__Acidobacteriia;o__Acidobacteriales;f__Koribacteraceae;g__;s__
K07665	UR2S	2473794	2	561	1122	0.0165396	0.000492678	p__Planctomycetes;c__Planctomycetia;o__Gemmatales;f__Isosphaeraceae;g__;s__
K03446	UR10S	4430568	3	374	1122	0.0130573	0.000312405	p__Acidobacteria;c__Acidobacteriia;o__Acidobacteriales;f__Acidobacteriaceae;g__;s__
K07245	UR19S	136417	2	560	1120	0.108475	0.00152624	p__Actinobacteria;c__Actinobacteria;o__Actinomycetales;f__;g__;s__
K08167	PB4S	814609	3	372	1116	0.11315	0.00168691	p__Actinobacteria;c__Actinobacteria;o__Actinomycetales;f__;g__;s__
K07245	AB9S	4411088	2	558	1116	0.0955643	0.00152079	p__Actinobacteria;c__Actinobacteria;o__Actinomycetales;f__;g__;s__
K03446	PB6S	1086621	6	186	1116	0.0199964	0.000310735	p__Proteobacteria;c__Betaproteobacteria;o__Burkholderiales;f__Burkholderiaceae;g__Burkholderia;s__
K03446	PB17S	4409771	3	372	1116	0.0185004	0.000310735	p__Acidobacteria;c__Acidobacteriia;o__Acidobacteriales;f__Koribacteraceae;g__;s__
K03446	TB15S	4388819	5	223	1115	0.0671687	0.000310456	p__Proteobacteria;c__Alphaproteobacteria;o__Rhizobiales;f__Bradyrhizobiaceae;g__Bradyrhizobium;s__
K07799	PB4S	841979	2	557	1114	0.0279513	0.000548311	p__Proteobacteria;c__Alphaproteobacteria;o__Rhodospirillales;f__Acetobacteraceae;g__;s__
K08167	AB15S	4320964	3	371	1113	0.100324	0.00168237	p__Actinobacteria;c__Actinobacteria;o__Actinomycetales;f__;g__;s__
K03446	AB12S	4329545	3	371	1113	0.0234331	0.000309899	p__Acidobacteria;c__Solibacteres;o__Solibacterales;f__;g__;s__
K08167	AB2S	34399	3	370	1110	0.0664631	0.00167784	p__Actinobacteria;c__Thermoleophilia;o__Solirubrobacterales;f__Conexibacteraceae;g__;s__
K07240	PB2S	841979	3	370	1110	0.0341328	0.000535378	p__Proteobacteria;c__Alphaproteobacteria;o__Rhodospirillales;f__Acetobacteraceae;g__;s__
K03446	AB5S	4329545	3	370	1110	0.0209154	0.000309064	p__Acidobacteria;c__Solibacteres;o__Solibacterales;f__;g__;s__
K03446	AB18S	4329545	3	370	1110	0.0137668	0.000309064	p__Acidobacteria;c__Solibacteres;o__Solibacterales;f__;g__;s__
K03446	AB15S	807707	3	370	1110	0.0135346	0.000309064	p__Acidobacteria;c__DA052;o__Ellin6513;f__;g__;s__
K07799	PB5S	841979	2	554	1108	0.0259546	0.000545358	p__Proteobacteria;c__Alphaproteobacteria;o__Rhodospirillales;f__Acetobacteraceae;g__;s__
K03446	PB9S	4314933	3	369	1107	0.0188731	0.000308229	p__Acidobacteria;c__Acidobacteriia;o__Acidobacteriales;f__Koribacteraceae;g__;s__
K08164	AB17S	4388819	1	1106	1106	0.547254	0.0144503	p__Proteobacteria;c__Alphaproteobacteria;o__Rhizobiales;f__Bradyrhizobiaceae;g__Bradyrhizobium;s__
K08166	AB17S	4388819	1	1106	1106	0.280071	0.00978095	p__Proteobacteria;c__Alphaproteobacteria;o__Rhizobiales;f__Bradyrhizobiaceae;g__Bradyrhizobium;s__
K14166	AB17S	4388819	1	1106	1106	0.187458	0.00640588	p__Proteobacteria;c__Alphaproteobacteria;o__Rhizobiales;f__Bradyrhizobiaceae;g__Bradyrhizobium;s__
K06189	AB17S	4388819	1	1106	1106	0.181133	0.00330589	p__Proteobacteria;c__Alphaproteobacteria;o__Rhizobiales;f__Bradyrhizobiaceae;g__Bradyrhizobium;s__
K07787	AB17S	4388819	1	1106	1106	0.0418543	0.000882322	p__Proteobacteria;c__Alphaproteobacteria;o__Rhizobiales;f__Bradyrhizobiaceae;g__Bradyrhizobium;s__
K07798	AB17S	4388819	1	1106	1106	0.039138	0.000878855	p__Proteobacteria;c__Alphaproteobacteria;o__Rhizobiales;f__Bradyrhizobiaceae;g__Bradyrhizobium;s__
K07665	UR5S	2473794	2	552	1104	0.0345497	0.000484774	p__Planctomycetes;c__Planctomycetia;o__Gemmatales;f__Isosphaeraceae;g__;s__
K07239	UR15S	150766	3	368	1104	0.0162036	0.000367985	p__Planctomycetes;c__Planctomycetia;o__Gemmatales;f__Isosphaeraceae;g__;s__
K03446	AB18S	256536	3	368	1104	0.0136923	0.000307393	p__Acidobacteria;c__DA052;o__Ellin6513;f__;g__;s__
K07245	UR16S	1108954	2	551	1102	0.0552603	0.00150171	p__Actinobacteria;c__Actinobacteria;o__Actinomycetales;f__;g__;s__
K07665	PB11S	4415366	2	551	1102	0.0293937	0.000483896	p__Planctomycetes;c__Phycisphaerae;o__WD2101;f__;g__;s__
K07239	PB11S	4415366	2	551	1102	0.0237173	0.000367319	p__Planctomycetes;c__Phycisphaerae;o__WD2101;f__;g__;s__
K07239	UR2S	512701	3	367	1101	0.0112111	0.000366985	p__Planctomycetes;c__Planctomycetia;o__Planctomycetales;f__Planctomycetaceae;g__Planctomyces;s__
K07156	UR2S	4411088	1	1100	1100	0.0865665	0.00178097	p__Actinobacteria;c__Actinobacteria;o__Actinomycetales;f__;g__;s__
K07665	AB3S	4314933	2	550	1100	0.0322269	0.000483018	p__Acidobacteria;c__Acidobacteriia;o__Acidobacteriales;f__Koribacteraceae;g__;s__
K07239	AB3S	4314933	2	550	1100	0.0255179	0.000366652	p__Acidobacteria;c__Acidobacteriia;o__Acidobacteriales;f__Koribacteraceae;g__;s__
K07665	AB10S	4314933	2	550	1100	0.0253135	0.000483018	p__Acidobacteria;c__Acidobacteriia;o__Acidobacteriales;f__Koribacteraceae;g__;s__
K07665	UR10S	4415366	2	550	1100	0.0206961	0.000483018	p__Planctomycetes;c__Phycisphaerae;o__WD2101;f__;g__;s__
K07239	AB10S	4314933	2	550	1100	0.0190992	0.000366652	p__Acidobacteria;c__Acidobacteriia;o__Acidobacteriales;f__Koribacteraceae;g__;s__
K07239	UR10S	4415366	2	550	1100	0.0133529	0.000366652	p__Planctomycetes;c__Phycisphaerae;o__WD2101;f__;g__;s__
K08167	TB12S	136417	3	366	1098	0.254226	0.0016597	p__Actinobacteria;c__Actinobacteria;o__Actinomycetales;f__;g__;s__
K07245	UR6S	4411088	2	549	1098	0.14685	0.00149626	p__Actinobacteria;c__Actinobacteria;o__Actinomycetales;f__;g__;s__
K08167	UR17S	1075732	3	366	1098	0.117546	0.0016597	p__Actinobacteria;c__Actinobacteria;o__Actinomycetales;f__;g__;s__
K07787	UR16S	4415366	1	1098	1098	0.0480715	0.00087594	p__Planctomycetes;c__Phycisphaerae;o__WD2101;f__;g__;s__
K07788	UR5S	4329545	2	549	1098	0.0417761	0.000663337	p__Acidobacteria;c__Solibacteres;o__Solibacterales;f__;g__;s__
K07789	UR5S	4329545	2	549	1098	0.0414778	0.000657739	p__Acidobacteria;c__Solibacteres;o__Solibacterales;f__;g__;s__
K07799	UR5S	4329545	2	549	1098	0.0345642	0.000540436	p__Acidobacteria;c__Solibacteres;o__Solibacterales;f__;g__;s__
K07665	UR5S	4329545	2	549	1098	0.0343619	0.00048214	p__Acidobacteria;c__Solibacteres;o__Solibacterales;f__;g__;s__
K07239	UR5S	4329545	2	549	1098	0.0235779	0.000365985	p__Acidobacteria;c__Solibacteres;o__Solibacterales;f__;g__;s__
K03446	AB3S	1111207	3	366	1098	0.0196215	0.000305723	p__Acidobacteria;c__Solibacteres;o__Solibacterales;f__Solibacteraceae;g__CandidatusSolibacter;
K07245	PB15S	4411088	2	548	1096	0.0992035	0.00149353	p__Actinobacteria;c__Actinobacteria;o__Actinomycetales;f__;g__;s__
K07665	UR7S	2473794	2	548	1096	0.0334483	0.000481261	p__Planctomycetes;c__Planctomycetia;o__Gemmatales;f__Isosphaeraceae;g__;s__
K03446	PB17S	4329545	3	365	1095	0.0181523	0.000304888	p__Acidobacteria;c__Solibacteres;o__Solibacterales;f__;g__;s__
K07665	AB8S	4314933	2	547	1094	0.0309994	0.000480383	p__Acidobacteria;c__Acidobacteriia;o__Acidobacteriales;f__Koribacteraceae;g__;s__
K07239	AB8S	4314933	2	547	1094	0.0236362	0.000364652	p__Acidobacteria;c__Acidobacteriia;o__Acidobacteriales;f__Koribacteraceae;g__;s__
K03446	AB7S	4430568	3	364	1092	0.0172615	0.000304052	p__Acidobacteria;c__Acidobacteriia;o__Acidobacteriales;f__Acidobacteriaceae;g__;s__
K07240	TB10S	811074	3	363	1089	0.0523658	0.00052525	p__Proteobacteria;c__Alphaproteobacteria;o__Rhizobiales;f__Bradyrhizobiaceae;g__;s__
K03446	AB15S	4342154	3	363	1089	0.0132785	0.000303217	p__Acidobacteria;c__Acidobacteriia;o__Acidobacteriales;f__Koribacteraceae;g__;s__
K07245	UR14S	3798902	1	1087	1087	0.0717444	0.00148127	p__Proteobacteria;c__Alphaproteobacteria;o__Rhizobiales;f__Methylocystaceae;g__;s__
K03446	UR14S	3798902	1	1087	1087	0.0144498	0.00030266	p__Proteobacteria;c__Alphaproteobacteria;o__Rhizobiales;f__Methylocystaceae;g__;s__
K07665	UR12S	2473794	2	543	1086	0.0634012	0.00047687	p__Planctomycetes;c__Planctomycetia;o__Gemmatales;f__Isosphaeraceae;g__;s__
K07665	UR18S	4453282	2	543	1086	0.0277104	0.00047687	p__Acidobacteria;c__Acidobacteriia;o__Acidobacteriales;f__Koribacteraceae;g__;s__
K07239	AB3S	811074	2	543	1086	0.0251931	0.000361985	p__Proteobacteria;c__Alphaproteobacteria;o__Rhizobiales;f__Bradyrhizobiaceae;g__;s__
K07239	UR18S	4453282	2	543	1086	0.0204374	0.000361985	p__Acidobacteria;c__Acidobacteriia;o__Acidobacteriales;f__Koribacteraceae;g__;s__
K03446	AB3S	811074	2	543	1086	0.0194071	0.000302382	p__Proteobacteria;c__Alphaproteobacteria;o__Rhizobiales;f__Bradyrhizobiaceae;g__;s__
K08169	UR14S	4388819	2	542	1084	0.112811	0.00300156	p__Proteobacteria;c__Alphaproteobacteria;o__Rhizobiales;f__Bradyrhizobiaceae;g__Bradyrhizobium;s__
K07788	UR16S	4329545	2	542	1084	0.0404629	0.00065488	p__Acidobacteria;c__Solibacteres;o__Solibacterales;f__;g__;s__
K07789	UR16S	4329545	2	542	1084	0.0399484	0.000649352	p__Acidobacteria;c__Solibacteres;o__Solibacterales;f__;g__;s__
K07788	UR14S	4388819	2	542	1084	0.031934	0.00065488	p__Proteobacteria;c__Alphaproteobacteria;o__Rhizobiales;f__Bradyrhizobiaceae;g__Bradyrhizobium;s__
K07799	UR16S	4329545	2	542	1084	0.0319255	0.000533545	p__Acidobacteria;c__Solibacteres;o__Solibacterales;f__;g__;s__
K07789	UR14S	4388819	2	542	1084	0.0316302	0.000649352	p__Proteobacteria;c__Alphaproteobacteria;o__Rhizobiales;f__Bradyrhizobiaceae;g__Bradyrhizobium;s__
K07665	UR16S	4329545	2	542	1084	0.031475	0.000475992	p__Acidobacteria;c__Solibacteres;o__Solibacterales;f__;g__;s__
K07799	UR14S	4388819	2	542	1084	0.024516	0.000533545	p__Proteobacteria;c__Alphaproteobacteria;o__Rhizobiales;f__Bradyrhizobiaceae;g__Bradyrhizobium;s__
K07239	UR16S	4329545	2	542	1084	0.0202992	0.000361319	p__Acidobacteria;c__Solibacteres;o__Solibacterales;f__;g__;s__
K07239	UR14S	4388819	2	542	1084	0.0138876	0.000361319	p__Proteobacteria;c__Alphaproteobacteria;o__Rhizobiales;f__Bradyrhizobiaceae;g__Bradyrhizobium;s__
K08167	AB2S	814609	3	361	1083	0.0648464	0.00163703	p__Actinobacteria;c__Actinobacteria;o__Actinomycetales;f__;g__;s__
K07239	PB19S	150766	3	361	1083	0.0253957	0.000360985	p__Planctomycetes;c__Planctomycetia;o__Gemmatales;f__Isosphaeraceae;g__;s__
K03446	PB13S	3868361	3	361	1083	0.0188397	0.000301546	p__Acidobacteria;c__Solibacteres;o__Solibacterales;f__;g__;s__
K07245	AB3S	4411088	2	541	1082	0.0942098	0.00147446	p__Actinobacteria;c__Actinobacteria;o__Actinomycetales;f__;g__;s__
K07665	PB13S	4478794	2	541	1082	0.0296235	0.000475114	p__Acidobacteria;c__Acidobacteriia;o__Acidobacteriales;f__Koribacteraceae;g__;s__
K07239	PB13S	4478794	2	541	1082	0.0234204	0.000360652	p__Acidobacteria;c__Acidobacteriia;o__Acidobacteriales;f__Koribacteraceae;g__;s__
K07799	UR10S	4342107	2	541	1082	0.020134	0.000532561	p__Proteobacteria;c__Alphaproteobacteria;o__Rhizobiales;f__Hyphomicrobiaceae;g__Rhodoplanes;s__
K07239	UR10S	4342107	2	541	1082	0.0131344	0.000360652	p__Proteobacteria;c__Alphaproteobacteria;o__Rhizobiales;f__Hyphomicrobiaceae;g__Rhodoplanes;s__
K08167	AB4S	1075732	3	360	1080	0.0926561	0.00163249	p__Actinobacteria;c__Actinobacteria;o__Actinomycetales;f__;g__;s__
K08167	AB3S	4320964	3	360	1080	0.0911931	0.00163249	p__Actinobacteria;c__Actinobacteria;o__Actinomycetales;f__;g__;s__
K07665	AB5S	2473794	2	539	1078	0.0299728	0.000473357	p__Planctomycetes;c__Planctomycetia;o__Gemmatales;f__Isosphaeraceae;g__;s__
K08167	AB9S	4320964	3	359	1077	0.0860567	0.00162796	p__Actinobacteria;c__Actinobacteria;o__Actinomycetales;f__;g__;s__
K07240	AB18S	4310019	3	359	1077	0.029452	0.000519462	p__Proteobacteria;c__Alphaproteobacteria;o__Rhizobiales;f__Hyphomicrobiaceae;g__Rhodoplanes;s__
K03446	AB18S	4310019	3	359	1077	0.0133575	0.000299876	p__Proteobacteria;c__Alphaproteobacteria;o__Rhizobiales;f__Hyphomicrobiaceae;g__Rhodoplanes;s__
K07245	UR12S	1075732	2	538	1076	0.0984717	0.00146628	p__Actinobacteria;c__Actinobacteria;o__Actinomycetales;f__;g__;s__
K07788	PB2S	1127642	2	538	1076	0.0352209	0.000650047	p__Acidobacteria;c__Solibacteres;o__Solibacterales;f__Solibacteraceae;g__;s__
K07789	PB2S	1127642	2	538	1076	0.03496	0.00064456	p__Acidobacteria;c__Solibacteres;o__Solibacterales;f__Solibacteraceae;g__;s__
K07799	PB2S	1127642	2	538	1076	0.0294214	0.000529608	p__Acidobacteria;c__Solibacteres;o__Solibacterales;f__Solibacteraceae;g__;s__
K07665	PB2S	1127642	2	538	1076	0.024213	0.000472479	p__Acidobacteria;c__Solibacteres;o__Solibacterales;f__Solibacteraceae;g__;s__
K07239	PB2S	1127642	2	538	1076	0.021842	0.000358652	p__Acidobacteria;c__Solibacteres;o__Solibacterales;f__Solibacteraceae;g__;s__
K07239	UR1S	811074	2	537	1074	0.0319424	0.000357986	p__Proteobacteria;c__Alphaproteobacteria;o__Rhizobiales;f__Bradyrhizobiaceae;g__;s__
K03446	UR1S	811074	2	537	1074	0.0256355	0.00029904	p__Proteobacteria;c__Alphaproteobacteria;o__Rhizobiales;f__Bradyrhizobiaceae;g__;s__
K03446	UR5S	4424782	3	358	1074	0.0208657	0.00029904	p__Acidobacteria;c__Acidobacteriia;o__Acidobacteriales;f__Koribacteraceae;g__;s__
K03446	PB17S	812831	3	358	1074	0.0178042	0.00029904	p__Acidobacteria;c__DA052;o__Ellin6513;f__;g__;s__
K08167	UR12S	4320964	3	357	1071	0.100923	0.00161889	p__Actinobacteria;c__Actinobacteria;o__Actinomycetales;f__;g__;s__
K03446	UR13S	4414706	3	357	1071	0.0174413	0.000298205	p__Acidobacteria;c__Acidobacteriia;o__Acidobacteriales;f__Koribacteraceae;g__CandidatusKoribacter;
K07245	UR17S	136417	2	535	1070	0.107311	0.0014581	p__Actinobacteria;c__Actinobacteria;o__Actinomycetales;f__;g__;s__
K07788	PB16S	666038	2	534	1068	0.0446115	0.000645214	p__Acidobacteria;c__Solibacteres;o__Solibacterales;f__Solibacteraceae;g__;s__
K07789	PB16S	666038	2	534	1068	0.0443301	0.000639768	p__Acidobacteria;c__Solibacteres;o__Solibacterales;f__Solibacteraceae;g__;s__
K07799	PB16S	666038	2	534	1068	0.0369883	0.00052567	p__Acidobacteria;c__Solibacteres;o__Solibacterales;f__Solibacteraceae;g__;s__
K07665	PB16S	666038	2	534	1068	0.0296782	0.000468966	p__Acidobacteria;c__Solibacteres;o__Solibacterales;f__Solibacteraceae;g__;s__
K07239	PB16S	666038	2	534	1068	0.0279252	0.000355986	p__Acidobacteria;c__Solibacteres;o__Solibacterales;f__Solibacteraceae;g__;s__
K03446	AB18S	4453282	3	356	1068	0.0132459	0.00029737	p__Acidobacteria;c__Acidobacteriia;o__Acidobacteriales;f__Koribacteraceae;g__;s__
K08167	TB2S	4411088	3	355	1065	0.0975275	0.00160982	p__Actinobacteria;c__Actinobacteria;o__Actinomycetales;f__;g__;s__
K07239	UR9S	512701	3	355	1065	0.0272616	0.000354986	p__Planctomycetes;c__Planctomycetia;o__Planctomycetales;f__Planctomycetaceae;g__Planctomyces;s__
K07239	PB18S	4434799	2	532	1064	0.0826665	0.000354652	p__Proteobacteria;c__Alphaproteobacteria;o__Rhizobiales;f__Methylobacteriaceae;g__Methylobacterium;s__
K07788	UR14S	4359889	2	532	1064	0.0313448	0.000642797	p__Acidobacteria;c__Solibacteres;o__Solibacterales;f__Solibacteraceae;g__CandidatusSolibacter;
K07789	UR14S	4359889	2	532	1064	0.0310467	0.000637372	p__Acidobacteria;c__Solibacteres;o__Solibacterales;f__Solibacteraceae;g__CandidatusSolibacter;
K07799	UR14S	4359889	2	532	1064	0.0240637	0.000523701	p__Acidobacteria;c__Solibacteres;o__Solibacterales;f__Solibacteraceae;g__CandidatusSolibacter;
K07665	UR14S	4359889	2	532	1064	0.0217961	0.00046721	p__Acidobacteria;c__Solibacteres;o__Solibacterales;f__Solibacteraceae;g__CandidatusSolibacter;
K07239	UR14S	4359889	2	532	1064	0.0136314	0.000354652	p__Acidobacteria;c__Solibacteres;o__Solibacterales;f__Solibacteraceae;g__CandidatusSolibacter;
K03446	PB8S	4329545	3	354	1062	0.018505	0.000295699	p__Acidobacteria;c__Solibacteres;o__Solibacterales;f__;g__;s__
K07240	TB10S	4388819	4	265	1060	0.0509713	0.000511262	p__Proteobacteria;c__Alphaproteobacteria;o__Rhizobiales;f__Bradyrhizobiaceae;g__Bradyrhizobium;s__
K03446	AB18S	4388819	5	212	1060	0.0131466	0.000295142	p__Proteobacteria;c__Alphaproteobacteria;o__Rhizobiales;f__Bradyrhizobiaceae;g__Bradyrhizobium;s__
K03446	UR8S	4453282	3	353	1059	0.0216671	0.000294864	p__Acidobacteria;c__Acidobacteriia;o__Acidobacteriales;f__Koribacteraceae;g__;s__
K07156	AB2S	4411088	1	1058	1058	0.11423	0.00171297	p__Actinobacteria;c__Actinobacteria;o__Actinomycetales;f__;g__;s__
K07156	AB18S	4411088	1	1055	1055	0.12466	0.00170811	p__Actinobacteria;c__Actinobacteria;o__Actinomycetales;f__;g__;s__
K07241	AB14S	153350	1	1055	1055	0.053909	0.0012139	p__Acidobacteria;c__DA052;o__Ellin6513;f__;g__;s__
K07644	AB14S	153350	1	1055	1055	0.0486826	0.00100808	p__Acidobacteria;c__DA052;o__Ellin6513;f__;g__;s__
K07787	AB14S	153350	1	1055	1055	0.0380194	0.000841637	p__Acidobacteria;c__DA052;o__Ellin6513;f__;g__;s__
K07798	AB14S	153350	1	1055	1055	0.0364938	0.00083833	p__Acidobacteria;c__DA052;o__Ellin6513;f__;g__;s__
K07665	PB11S	4478794	2	527	1054	0.0281134	0.000462819	p__Acidobacteria;c__Acidobacteriia;o__Acidobacteriales;f__Koribacteraceae;g__;s__
K07665	PB14S	244491	2	527	1054	0.0231496	0.000462819	p__Verrucomicrobia;c__[Spartobacteria];o__[Chthoniobacterales];f__[Chthoniobacteraceae];g__CandidatusXiphinematobacter;
K07239	PB11S	4478794	2	527	1054	0.0226842	0.000351319	p__Acidobacteria;c__Acidobacteriia;o__Acidobacteriales;f__Koribacteraceae;g__;s__
K07665	UR14S	2473794	2	527	1054	0.0215913	0.000462819	p__Planctomycetes;c__Planctomycetia;o__Gemmatales;f__Isosphaeraceae;g__;s__
K03446	PB14S	244491	2	527	1054	0.0144804	0.000293472	p__Verrucomicrobia;c__[Spartobacteria];o__[Chthoniobacterales];f__[Chthoniobacteraceae];g__CandidatusXiphinematobacter;
K07239	UR8S	1113767	3	351	1053	0.0228105	0.000350986	p__Planctomycetes;c__Planctomycetia;o__Gemmatales;f__Isosphaeraceae;g__;s__
K07665	PB8S	344331	2	526	1052	0.0234251	0.000461941	p__Planctomycetes;c__Planctomycetia;o__Gemmatales;f__Isosphaeraceae;g__;s__
K07245	TB5S	814609	2	525	1050	0.101107	0.00143085	p__Actinobacteria;c__Actinobacteria;o__Actinomycetales;f__;g__;s__
K07245	AB9S	1108954	2	525	1050	0.0899127	0.00143085	p__Actinobacteria;c__Actinobacteria;o__Actinomycetales;f__;g__;s__
K03446	UR3S	2708428	3	350	1050	0.0239841	0.000292358	p__Acidobacteria;c__Solibacteres;o__Solibacterales;f__Solibacteraceae;g__CandidatusSolibacter;
K07239	AB7S	811074	2	525	1050	0.0194841	0.000349986	p__Proteobacteria;c__Alphaproteobacteria;o__Rhizobiales;f__Bradyrhizobiaceae;g__;s__
K03446	PB19S	4388819	5	210	1050	0.0190152	0.000292358	p__Proteobacteria;c__Alphaproteobacteria;o__Rhizobiales;f__Bradyrhizobiaceae;g__Bradyrhizobium;s__
K07239	PB14S	1110791	2	525	1050	0.0181916	0.000349986	p__Bacteroidetes;c__[Saprospirae];o__[Saprospirales];f__Chitinophagaceae;g__;s__
K03446	AB7S	811074	2	525	1050	0.0165976	0.000292358	p__Proteobacteria;c__Alphaproteobacteria;o__Rhizobiales;f__Bradyrhizobiaceae;g__;s__
K03446	PB4S	4478794	3	350	1050	0.0163137	0.000292358	p__Acidobacteria;c__Acidobacteriia;o__Acidobacteriales;f__Koribacteraceae;g__;s__
K03446	PB14S	1110791	2	525	1050	0.0144255	0.000292358	p__Bacteroidetes;c__[Saprospirae];o__[Saprospirales];f__Chitinophagaceae;g__;s__
K03446	UR2S	279297	3	350	1050	0.00964932	0.000292358	p__Acidobacteria;c__DA052;o__Ellin6513;f__;g__;s__
K08167	AB5S	814609	3	349	1047	0.10389	0.00158261	p__Actinobacteria;c__Actinobacteria;o__Actinomycetales;f__;g__;s__
K08167	TB7S	4411088	3	349	1047	0.101581	0.00158261	p__Actinobacteria;c__Actinobacteria;o__Actinomycetales;f__;g__;s__
K08167	AB10S	1108954	3	349	1047	0.0818864	0.00158261	p__Actinobacteria;c__Actinobacteria;o__Actinomycetales;f__;g__;s__
K07240	UR16S	4342107	3	349	1047	0.0288891	0.000504992	p__Proteobacteria;c__Alphaproteobacteria;o__Rhizobiales;f__Hyphomicrobiaceae;g__Rhodoplanes;s__
K03446	UR16S	4342107	3	349	1047	0.0186054	0.000291523	p__Proteobacteria;c__Alphaproteobacteria;o__Rhizobiales;f__Hyphomicrobiaceae;g__Rhodoplanes;s__
K07665	AB2S	4314933	2	523	1046	0.0358158	0.000459306	p__Acidobacteria;c__Acidobacteriia;o__Acidobacteriales;f__Koribacteraceae;g__;s__
K07239	AB2S	4314933	2	523	1046	0.0260076	0.000348653	p__Acidobacteria;c__Acidobacteriia;o__Acidobacteriales;f__Koribacteraceae;g__;s__
K03446	PB4S	4388819	5	209	1045	0.016236	0.000290966	p__Proteobacteria;c__Alphaproteobacteria;o__Rhizobiales;f__Bradyrhizobiaceae;g__Bradyrhizobium;s__
K08167	PB11S	1108954	3	348	1044	0.117119	0.00157808	p__Actinobacteria;c__Actinobacteria;o__Actinomycetales;f__;g__;s__
K07240	UR12S	114037	2	522	1044	0.0439672	0.000503545	p__Proteobacteria;c__Alphaproteobacteria;o__Rhodospirillales;f__Rhodospirillaceae;g__;s__
K03446	UR12S	114037	2	522	1044	0.0319491	0.000290687	p__Proteobacteria;c__Alphaproteobacteria;o__Rhodospirillales;f__Rhodospirillaceae;g__;s__
K03446	UR4S	78839	3	348	1044	0.0267576	0.000290687	p__Acidobacteria;c__DA052;o__Ellin6513;f__;g__;s__
K03446	PB19S	4341711	4	261	1044	0.0189065	0.000290687	p__Acidobacteria;c__Acidobacteriia;o__Acidobacteriales;f__Acidobacteriaceae;g__;s__
K03446	PB9S	4472772	6	174	1044	0.017799	0.000290687	p__Proteobacteria;c__Alphaproteobacteria;o__Rhizobiales;f__Bradyrhizobiaceae;g__Bradyrhizobium;s__
K03446	AB17S	4297239	3	348	1044	0.0125508	0.000290687	p__Acidobacteria;c__DA052;o__Ellin6513;f__;g__;s__
K07245	UR5S	4411088	2	521	1042	0.121318	0.00141995	p__Actinobacteria;c__Actinobacteria;o__Actinomycetales;f__;g__;s__
K07644	PB12S	4432796	3	347	1041	0.0697534	0.000994701	p__Proteobacteria;c__Gammaproteobacteria;o__Pseudomonadales;f__Pseudomonadaceae;g__Pseudomonas;s__viridiflava
K07665	PB12S	4432796	3	347	1041	0.0328879	0.00045711	p__Proteobacteria;c__Gammaproteobacteria;o__Pseudomonadales;f__Pseudomonadaceae;g__Pseudomonas;s__viridiflava
K07239	PB11S	512701	3	347	1041	0.0224044	0.000346986	p__Planctomycetes;c__Planctomycetia;o__Planctomycetales;f__Planctomycetaceae;g__Planctomyces;s__
K07239	UR15S	880673	3	347	1041	0.0152789	0.000346986	p__Planctomycetes;c__Planctomycetia;o__Gemmatales;f__Isosphaeraceae;g__;s__
K07241	UR2S	4424782	1	1040	1040	0.0430874	0.00119664	p__Acidobacteria;c__Acidobacteriia;o__Acidobacteriales;f__Koribacteraceae;g__;s__
K07644	UR2S	4424782	1	1040	1040	0.0375641	0.000993745	p__Acidobacteria;c__Acidobacteriia;o__Acidobacteriales;f__Koribacteraceae;g__;s__
K07787	UR2S	4424782	1	1040	1040	0.0231998	0.00082967	p__Acidobacteria;c__Acidobacteriia;o__Acidobacteriales;f__Koribacteraceae;g__;s__
K07798	UR2S	4424782	1	1040	1040	0.0226048	0.00082641	p__Acidobacteria;c__Acidobacteriia;o__Acidobacteriales;f__Koribacteraceae;g__;s__
K07788	UR2S	4424782	1	1040	1040	0.0198352	0.000628298	p__Acidobacteria;c__Acidobacteriia;o__Acidobacteriales;f__Koribacteraceae;g__;s__
K07789	UR2S	4424782	1	1040	1040	0.0196925	0.000622995	p__Acidobacteria;c__Acidobacteriia;o__Acidobacteriales;f__Koribacteraceae;g__;s__
K07240	UR2S	4424782	1	1040	1040	0.0171538	0.000501616	p__Acidobacteria;c__Acidobacteriia;o__Acidobacteriales;f__Koribacteraceae;g__;s__
K07799	UR2S	4424782	1	1040	1040	0.0157985	0.000511889	p__Acidobacteria;c__Acidobacteriia;o__Acidobacteriales;f__Koribacteraceae;g__;s__
K07240	AB11S	4342107	3	346	1038	0.0365429	0.000500651	p__Proteobacteria;c__Alphaproteobacteria;o__Rhizobiales;f__Hyphomicrobiaceae;g__Rhodoplanes;s__
K03446	AB11S	4342107	3	346	1038	0.0220757	0.000289017	p__Proteobacteria;c__Alphaproteobacteria;o__Rhizobiales;f__Hyphomicrobiaceae;g__Rhodoplanes;s__
K08164	AB18S	811074	1	1036	1036	0.768546	0.0135358	p__Proteobacteria;c__Alphaproteobacteria;o__Rhizobiales;f__Bradyrhizobiaceae;g__;s__
K14166	AB18S	811074	1	1036	1036	0.317305	0.00600044	p__Proteobacteria;c__Alphaproteobacteria;o__Rhizobiales;f__Bradyrhizobiaceae;g__;s__
K06189	AB18S	811074	1	1036	1036	0.219958	0.00309666	p__Proteobacteria;c__Alphaproteobacteria;o__Rhizobiales;f__Bradyrhizobiaceae;g__;s__
K08169	AB18S	811074	1	1036	1036	0.181119	0.00286865	p__Proteobacteria;c__Alphaproteobacteria;o__Rhizobiales;f__Bradyrhizobiaceae;g__;s__
K07156	AB18S	811074	1	1036	1036	0.122415	0.00167735	p__Proteobacteria;c__Alphaproteobacteria;o__Rhizobiales;f__Bradyrhizobiaceae;g__;s__
K07245	AB18S	811074	1	1036	1036	0.0876406	0.00141177	p__Proteobacteria;c__Alphaproteobacteria;o__Rhizobiales;f__Bradyrhizobiaceae;g__;s__
K07240	TB9S	4388819	4	259	1036	0.0651777	0.000499686	p__Proteobacteria;c__Alphaproteobacteria;o__Rhizobiales;f__Bradyrhizobiaceae;g__Bradyrhizobium;s__
K07241	AB18S	811074	1	1036	1036	0.0495338	0.00119204	p__Proteobacteria;c__Alphaproteobacteria;o__Rhizobiales;f__Bradyrhizobiaceae;g__;s__
K07798	AB18S	811074	1	1036	1036	0.0360248	0.000823232	p__Proteobacteria;c__Alphaproteobacteria;o__Rhizobiales;f__Bradyrhizobiaceae;g__;s__
K07788	AB18S	811074	1	1036	1036	0.0286219	0.000625881	p__Proteobacteria;c__Alphaproteobacteria;o__Rhizobiales;f__Bradyrhizobiaceae;g__;s__
K07789	AB18S	811074	1	1036	1036	0.0285439	0.000620599	p__Proteobacteria;c__Alphaproteobacteria;o__Rhizobiales;f__Bradyrhizobiaceae;g__;s__
K07799	AB18S	811074	1	1036	1036	0.0241796	0.00050992	p__Proteobacteria;c__Alphaproteobacteria;o__Rhizobiales;f__Bradyrhizobiaceae;g__;s__
K03446	UR8S	4352522	4	259	1036	0.0211965	0.00028846	p__Acidobacteria;c__Acidobacteriia;o__Acidobacteriales;f__Acidobacteriaceae;g__;s__
K07241	PB1S	4352522	1	1034	1034	0.060888	0.00118974	p__Acidobacteria;c__Acidobacteriia;o__Acidobacteriales;f__Acidobacteriaceae;g__;s__
K07798	PB1S	4352522	1	1034	1034	0.0508858	0.000821642	p__Acidobacteria;c__Acidobacteriia;o__Acidobacteriales;f__Acidobacteriaceae;g__;s__
K07787	PB1S	4352522	1	1034	1034	0.044978	0.000824884	p__Acidobacteria;c__Acidobacteriia;o__Acidobacteriales;f__Acidobacteriaceae;g__;s__
K07644	PB1S	4352522	1	1034	1034	0.0281575	0.000988012	p__Acidobacteria;c__Acidobacteriia;o__Acidobacteriales;f__Acidobacteriaceae;g__;s__
K07241	TB2S	1131220	1	1033	1033	0.195163	0.00118859	p__Actinobacteria;c__Actinobacteria;o__Actinomycetales;f__Mycobacteriaceae;g__Mycobacterium;s__celatum
K07156	TB2S	1131220	1	1033	1033	0.153515	0.0016725	p__Actinobacteria;c__Actinobacteria;o__Actinomycetales;f__Mycobacteriaceae;g__Mycobacterium;s__celatum
K07245	TB2S	1131220	1	1033	1033	0.0985593	0.00140768	p__Actinobacteria;c__Actinobacteria;o__Actinomycetales;f__Mycobacteriaceae;g__Mycobacterium;s__celatum
K07240	TB2S	1131220	1	1033	1033	0.0769059	0.00049824	p__Actinobacteria;c__Actinobacteria;o__Actinomycetales;f__Mycobacteriaceae;g__Mycobacterium;s__celatum
K07245	UR19S	4411088	2	516	1032	0.0999516	0.00140632	p__Actinobacteria;c__Actinobacteria;o__Actinomycetales;f__;g__;s__
K03446	TB12S	4329545	3	344	1032	0.0352543	0.000287346	p__Acidobacteria;c__Solibacteres;o__Solibacterales;f__;g__;s__
K03446	UR7S	279297	3	344	1032	0.0181713	0.000287346	p__Acidobacteria;c__DA052;o__Ellin6513;f__;g__;s__
K03446	AB18S	4166998	3	344	1032	0.0127994	0.000287346	p__Acidobacteria;c__DA052;o__Ellin6513;f__;g__;s__
K07788	AB16S	153350	2	515	1030	0.0307371	0.000622256	p__Acidobacteria;c__DA052;o__Ellin6513;f__;g__;s__
K07789	AB16S	153350	2	515	1030	0.0306529	0.000617004	p__Acidobacteria;c__DA052;o__Ellin6513;f__;g__;s__
K07799	AB16S	153350	2	515	1030	0.024756	0.000506967	p__Acidobacteria;c__DA052;o__Ellin6513;f__;g__;s__
K07665	AB16S	153350	2	515	1030	0.0238035	0.00045228	p__Acidobacteria;c__DA052;o__Ellin6513;f__;g__;s__
K07239	AB16S	153350	2	515	1030	0.0168163	0.000343319	p__Acidobacteria;c__DA052;o__Ellin6513;f__;g__;s__
K07240	PB6S	841979	3	343	1029	0.0222491	0.00049631	p__Proteobacteria;c__Alphaproteobacteria;o__Rhodospirillales;f__Acetobacteraceae;g__;s__
K07239	AB10S	2473794	3	343	1029	0.0178664	0.000342986	p__Planctomycetes;c__Planctomycetia;o__Gemmatales;f__Isosphaeraceae;g__;s__
K07240	UR2S	114037	2	514	1028	0.0169559	0.000495828	p__Proteobacteria;c__Alphaproteobacteria;o__Rhodospirillales;f__Rhodospirillaceae;g__;s__
K03446	UR2S	114037	2	514	1028	0.00944714	0.000286232	p__Proteobacteria;c__Alphaproteobacteria;o__Rhodospirillales;f__Rhodospirillaceae;g__;s__
K07644	UR8S	2473794	1	1027	1027	0.0732003	0.000981323	p__Planctomycetes;c__Planctomycetia;o__Gemmatales;f__Isosphaeraceae;g__;s__
K07245	TB2S	136417	2	513	1026	0.0978914	0.00139814	p__Actinobacteria;c__Actinobacteria;o__Actinomycetales;f__;g__;s__
K08167	UR18S	1075732	3	342	1026	0.0893884	0.00155087	p__Actinobacteria;c__Actinobacteria;o__Actinomycetales;f__;g__;s__
K07240	UR7S	4026011	3	342	1026	0.0346516	0.000494863	p__Proteobacteria;c__Alphaproteobacteria;o__Rhodospirillales;f__Acetobacteraceae;g__;s__
K07239	AB9S	2473794	3	342	1026	0.0204183	0.000341986	p__Planctomycetes;c__Planctomycetia;o__Gemmatales;f__Isosphaeraceae;g__;s__
K07239	PB1S	4478794	2	513	1026	0.0188773	0.000341986	p__Acidobacteria;c__Acidobacteriia;o__Acidobacteriales;f__Koribacteraceae;g__;s__
K07665	PB1S	4478794	2	513	1026	0.0175205	0.000450524	p__Acidobacteria;c__Acidobacteriia;o__Acidobacteriales;f__Koribacteraceae;g__;s__
K07241	PB3S	1127642	1	1025	1025	0.064433	0.00117938	p__Acidobacteria;c__Solibacteres;o__Solibacterales;f__Solibacteraceae;g__;s__
K07798	PB3S	1127642	1	1025	1025	0.0519856	0.000814491	p__Acidobacteria;c__Solibacteres;o__Solibacterales;f__Solibacteraceae;g__;s__
K07787	PB3S	1127642	1	1025	1025	0.0487052	0.000817704	p__Acidobacteria;c__Solibacteres;o__Solibacterales;f__Solibacteraceae;g__;s__
K07644	PB3S	1127642	1	1025	1025	0.0340091	0.000979412	p__Acidobacteria;c__Solibacteres;o__Solibacterales;f__Solibacteraceae;g__;s__
K07665	AB7S	4314933	2	512	1024	0.0253798	0.000449646	p__Acidobacteria;c__Acidobacteriia;o__Acidobacteriales;f__Koribacteraceae;g__;s__
K07239	AB7S	4314933	2	512	1024	0.0190017	0.00034132	p__Acidobacteria;c__Acidobacteriia;o__Acidobacteriales;f__Koribacteraceae;g__;s__
K07245	UR13S	3798902	1	1023	1023	0.0771202	0.00139406	p__Proteobacteria;c__Alphaproteobacteria;o__Rhizobiales;f__Methylocystaceae;g__;s__
K08167	UR14S	1075732	3	341	1023	0.0742596	0.00154633	p__Actinobacteria;c__Actinobacteria;o__Actinomycetales;f__;g__;s__
K07644	PB11S	4128270	3	341	1023	0.0588438	0.000977501	p__Proteobacteria;c__Gammaproteobacteria;o__Pseudomonadales;f__Pseudomonadaceae;g__Pseudomonas;s__
K07665	PB11S	4128270	3	341	1023	0.0272865	0.000449207	p__Proteobacteria;c__Gammaproteobacteria;o__Pseudomonadales;f__Pseudomonadaceae;g__Pseudomonas;s__
K03446	PB15S	4430568	3	341	1023	0.0180458	0.00028484	p__Acidobacteria;c__Acidobacteriia;o__Acidobacteriales;f__Acidobacteriaceae;g__;s__
K03446	UR13S	3798902	1	1023	1023	0.0166596	0.00028484	p__Proteobacteria;c__Alphaproteobacteria;o__Rhizobiales;f__Methylocystaceae;g__;s__
K07788	UR15S	78839	2	511	1022	0.0330916	0.000617423	p__Acidobacteria;c__DA052;o__Ellin6513;f__;g__;s__
K07789	UR15S	78839	2	511	1022	0.0329614	0.000612212	p__Acidobacteria;c__DA052;o__Ellin6513;f__;g__;s__
K07799	UR15S	78839	2	511	1022	0.0258153	0.000503029	p__Acidobacteria;c__DA052;o__Ellin6513;f__;g__;s__
K07665	UR15S	78839	2	511	1022	0.025	0.000448767	p__Acidobacteria;c__DA052;o__Ellin6513;f__;g__;s__
K07239	UR15S	78839	2	511	1022	0.0150001	0.000340653	p__Acidobacteria;c__DA052;o__Ellin6513;f__;g__;s__
K08167	UR4S	814609	3	340	1020	0.133125	0.0015418	p__Actinobacteria;c__Actinobacteria;o__Actinomycetales;f__;g__;s__
K07245	AB14S	4411088	2	510	1020	0.0758534	0.00138997	p__Actinobacteria;c__Actinobacteria;o__Actinomycetales;f__;g__;s__
K07644	PB19S	196652	3	340	1020	0.0592541	0.000974635	p__Proteobacteria;c__Betaproteobacteria;o__Burkholderiales;f__Burkholderiaceae;g__Burkholderia;s__glathei
K07241	AB18S	4424782	1	1020	1020	0.0487688	0.00117363	p__Acidobacteria;c__Acidobacteriia;o__Acidobacteriales;f__Koribacteraceae;g__;s__
K07644	AB18S	4424782	1	1020	1020	0.0460829	0.000974635	p__Acidobacteria;c__Acidobacteriia;o__Acidobacteriales;f__Koribacteraceae;g__;s__
K07787	AB18S	4424782	1	1020	1020	0.0368337	0.000813715	p__Acidobacteria;c__Acidobacteriia;o__Acidobacteriales;f__Koribacteraceae;g__;s__
K07798	AB18S	4424782	1	1020	1020	0.0354684	0.000810518	p__Acidobacteria;c__Acidobacteriia;o__Acidobacteriales;f__Koribacteraceae;g__;s__
K07665	PB19S	196652	3	340	1020	0.028838	0.000447889	p__Proteobacteria;c__Betaproteobacteria;o__Burkholderiales;f__Burkholderiaceae;g__Burkholderia;s__glathei
K07788	AB18S	4424782	1	1020	1020	0.0281799	0.000616215	p__Acidobacteria;c__Acidobacteriia;o__Acidobacteriales;f__Koribacteraceae;g__;s__
K07789	AB18S	4424782	1	1020	1020	0.028103	0.000611014	p__Acidobacteria;c__Acidobacteriia;o__Acidobacteriales;f__Koribacteraceae;g__;s__
K07240	AB18S	4424782	1	1020	1020	0.0278932	0.000491969	p__Acidobacteria;c__Acidobacteriia;o__Acidobacteriales;f__Koribacteraceae;g__;s__
K07799	AB18S	4424782	1	1020	1020	0.0238062	0.000502045	p__Acidobacteria;c__Acidobacteriia;o__Acidobacteriales;f__Koribacteraceae;g__;s__
K03446	UR14S	1111207	3	340	1020	0.0135591	0.000284005	p__Acidobacteria;c__Solibacteres;o__Solibacterales;f__Solibacteraceae;g__CandidatusSolibacter;
K07156	PB13S	244491	1	1019	1019	0.13034	0.00164983	p__Verrucomicrobia;c__[Spartobacteria];o__[Chthoniobacterales];f__[Chthoniobacteraceae];g__CandidatusXiphinematobacter;
K07241	PB13S	244491	1	1019	1019	0.0677797	0.00117248	p__Verrucomicrobia;c__[Spartobacteria];o__[Chthoniobacterales];f__[Chthoniobacteraceae];g__CandidatusXiphinematobacter;
K07644	PB13S	244491	1	1019	1019	0.0609596	0.000973679	p__Verrucomicrobia;c__[Spartobacteria];o__[Chthoniobacterales];f__[Chthoniobacteraceae];g__CandidatusXiphinematobacter;
K07798	PB13S	244491	1	1019	1019	0.0504805	0.000809723	p__Verrucomicrobia;c__[Spartobacteria];o__[Chthoniobacterales];f__[Chthoniobacteraceae];g__CandidatusXiphinematobacter;
K07788	PB13S	244491	1	1019	1019	0.0391306	0.000615611	p__Verrucomicrobia;c__[Spartobacteria];o__[Chthoniobacterales];f__[Chthoniobacteraceae];g__CandidatusXiphinematobacter;
K07789	PB13S	244491	1	1019	1019	0.0387526	0.000610415	p__Verrucomicrobia;c__[Spartobacteria];o__[Chthoniobacterales];f__[Chthoniobacteraceae];g__CandidatusXiphinematobacter;
K07240	PB13S	244491	1	1019	1019	0.0369605	0.000491487	p__Verrucomicrobia;c__[Spartobacteria];o__[Chthoniobacterales];f__[Chthoniobacteraceae];g__CandidatusXiphinematobacter;
K07799	PB13S	244491	1	1019	1019	0.0323184	0.000501552	p__Verrucomicrobia;c__[Spartobacteria];o__[Chthoniobacterales];f__[Chthoniobacteraceae];g__CandidatusXiphinematobacter;
K07644	TB5S	2473794	1	1017	1017	0.0778893	0.000971768	p__Planctomycetes;c__Planctomycetia;o__Gemmatales;f__Isosphaeraceae;g__;s__
K03446	TB10S	4478282	3	339	1017	0.0304209	0.00028317	p__Acidobacteria;c__DA052;o__Ellin6513;f__;g__;s__
K03446	AB5S	666038	3	339	1017	0.019163	0.00028317	p__Acidobacteria;c__Solibacteres;o__Solibacterales;f__Solibacteraceae;g__;s__
K03446	UR7S	257039	3	339	1017	0.0179071	0.00028317	p__Acidobacteria;c__DA052;o__Ellin6513;f__;g__;s__
K07788	AB7S	4359889	2	508	1016	0.0362663	0.000613799	p__Acidobacteria;c__Solibacteres;o__Solibacterales;f__Solibacteraceae;g__CandidatusSolibacter;
K07789	AB7S	4359889	2	508	1016	0.036145	0.000608618	p__Acidobacteria;c__Solibacteres;o__Solibacterales;f__Solibacteraceae;g__CandidatusSolibacter;
K07799	AB7S	4359889	2	508	1016	0.0302534	0.000500076	p__Acidobacteria;c__Solibacteres;o__Solibacterales;f__Solibacteraceae;g__CandidatusSolibacter;
K07665	AB7S	4359889	2	508	1016	0.0251816	0.000446133	p__Acidobacteria;c__Solibacteres;o__Solibacterales;f__Solibacteraceae;g__CandidatusSolibacter;
K07239	AB7S	4359889	2	508	1016	0.0188532	0.000338653	p__Acidobacteria;c__Solibacteres;o__Solibacterales;f__Solibacteraceae;g__CandidatusSolibacter;
K07245	TB2S	1075732	2	507	1014	0.0967465	0.00138179	p__Actinobacteria;c__Actinobacteria;o__Actinomycetales;f__;g__;s__
K03446	PB10S	666038	3	338	1014	0.0206387	0.000282334	p__Acidobacteria;c__Solibacteres;o__Solibacterales;f__Solibacteraceae;g__;s__
K07241	PB6S	1131220	1	1013	1013	0.0797387	0.00116557	p__Actinobacteria;c__Actinobacteria;o__Actinomycetales;f__Mycobacteriaceae;g__Mycobacterium;s__celatum
K07156	PB6S	1131220	1	1013	1013	0.077087	0.00164011	p__Actinobacteria;c__Actinobacteria;o__Actinomycetales;f__Mycobacteriaceae;g__Mycobacterium;s__celatum
K07245	PB6S	1131220	1	1013	1013	0.0734164	0.00138043	p__Actinobacteria;c__Actinobacteria;o__Actinomycetales;f__Mycobacteriaceae;g__Mycobacterium;s__celatum
K07240	PB6S	1131220	1	1013	1013	0.0219032	0.000488593	p__Actinobacteria;c__Actinobacteria;o__Actinomycetales;f__Mycobacteriaceae;g__Mycobacterium;s__celatum
K03446	PB6S	4341711	4	253	1012	0.018133	0.000281777	p__Acidobacteria;c__Acidobacteriia;o__Acidobacteriales;f__Acidobacteriaceae;g__;s__
K07240	AB12S	811074	3	337	1011	0.0329563	0.000487628	p__Proteobacteria;c__Alphaproteobacteria;o__Rhizobiales;f__Bradyrhizobiaceae;g__;s__
K03446	UR14S	836238	5	202	1010	0.0134262	0.00028122	p__Acidobacteria;c__Acidobacteriia;o__Acidobacteriales;f__Acidobacteriaceae;g__;s__
K08167	AB3S	136417	3	336	1008	0.0851136	0.00152366	p__Actinobacteria;c__Actinobacteria;o__Actinomycetales;f__;g__;s__
K07239	PB8S	4478413	2	504	1008	0.0207587	0.000335986	p__Bacteroidetes;c__[Saprospirae];o__[Saprospirales];f__Chitinophagaceae;g__;s__
K03446	PB8S	4478413	2	504	1008	0.017564	0.000280664	p__Bacteroidetes;c__[Saprospirae];o__[Saprospirales];f__Chitinophagaceae;g__;s__
K03446	PB17S	4314933	3	336	1008	0.01671	0.000280664	p__Acidobacteria;c__Acidobacteriia;o__Acidobacteriales;f__Koribacteraceae;g__;s__
K03446	UR13S	4314933	3	336	1008	0.0164153	0.000280664	p__Acidobacteria;c__Acidobacteriia;o__Acidobacteriales;f__Koribacteraceae;g__;s__
K03446	AB10S	153350	3	336	1008	0.0135317	0.000280664	p__Acidobacteria;c__DA052;o__Ellin6513;f__;g__;s__
K07156	PB19S	4411088	1	1006	1006	0.104585	0.00162878	p__Actinobacteria;c__Actinobacteria;o__Actinomycetales;f__;g__;s__
K07665	AB4S	4424782	2	503	1006	0.0310762	0.000441742	p__Acidobacteria;c__Acidobacteriia;o__Acidobacteriales;f__Koribacteraceae;g__;s__
K07239	AB4S	4424782	2	503	1006	0.0225258	0.00033532	p__Acidobacteria;c__Acidobacteriia;o__Acidobacteriales;f__Koribacteraceae;g__;s__
K07156	AB7S	1131220	1	1005	1005	0.110744	0.00162716	p__Actinobacteria;c__Actinobacteria;o__Actinomycetales;f__Mycobacteriaceae;g__Mycobacterium;s__celatum
K07245	AB7S	1131220	1	1005	1005	0.0857435	0.00136953	p__Actinobacteria;c__Actinobacteria;o__Actinomycetales;f__Mycobacteriaceae;g__Mycobacterium;s__celatum
K07241	AB7S	1131220	1	1005	1005	0.0617208	0.00115637	p__Actinobacteria;c__Actinobacteria;o__Actinomycetales;f__Mycobacteriaceae;g__Mycobacterium;s__celatum
K07240	AB7S	1131220	1	1005	1005	0.0309994	0.000484734	p__Actinobacteria;c__Actinobacteria;o__Actinomycetales;f__Mycobacteriaceae;g__Mycobacterium;s__celatum
K07239	PB3S	3833747	3	335	1005	0.0203668	0.000334986	p__Bacteroidetes;c__Sphingobacteriia;o__Sphingobacteriales;f__Sphingobacteriaceae;g__;s__
K07156	UR19S	3798902	2	502	1004	0.121491	0.00162554	p__Proteobacteria;c__Alphaproteobacteria;o__Rhizobiales;f__Methylocystaceae;g__;s__
K07798	UR19S	3798902	2	502	1004	0.0685324	0.000797804	p__Proteobacteria;c__Alphaproteobacteria;o__Rhizobiales;f__Methylocystaceae;g__;s__
K07156	UR10S	4765	2	502	1004	0.0669155	0.00162554	p__Proteobacteria;c__Alphaproteobacteria;o__Rhizobiales;f__Methylocystaceae;g__;s__
K07787	UR19S	3798902	2	502	1004	0.0619715	0.000800951	p__Proteobacteria;c__Alphaproteobacteria;o__Rhizobiales;f__Methylocystaceae;g__;s__
K07788	UR19S	3798902	2	502	1004	0.0537617	0.000606549	p__Proteobacteria;c__Alphaproteobacteria;o__Rhizobiales;f__Methylocystaceae;g__;s__
K07789	UR19S	3798902	2	502	1004	0.052831	0.00060143	p__Proteobacteria;c__Alphaproteobacteria;o__Rhizobiales;f__Methylocystaceae;g__;s__
K07799	UR19S	3798902	2	502	1004	0.0423808	0.000494169	p__Proteobacteria;c__Alphaproteobacteria;o__Rhizobiales;f__Methylocystaceae;g__;s__
K07239	UR19S	3798902	2	502	1004	0.0256771	0.000334653	p__Proteobacteria;c__Alphaproteobacteria;o__Rhizobiales;f__Methylocystaceae;g__;s__
K07787	UR10S	4765	2	502	1004	0.0250337	0.000800951	p__Proteobacteria;c__Alphaproteobacteria;o__Rhizobiales;f__Methylocystaceae;g__;s__
K07798	UR10S	4765	2	502	1004	0.024972	0.000797804	p__Proteobacteria;c__Alphaproteobacteria;o__Rhizobiales;f__Methylocystaceae;g__;s__
K07788	UR10S	4765	2	502	1004	0.0229428	0.000606549	p__Proteobacteria;c__Alphaproteobacteria;o__Rhizobiales;f__Methylocystaceae;g__;s__
K07789	UR10S	4765	2	502	1004	0.0227561	0.00060143	p__Proteobacteria;c__Alphaproteobacteria;o__Rhizobiales;f__Methylocystaceae;g__;s__
K07799	UR10S	4765	2	502	1004	0.0186825	0.000494169	p__Proteobacteria;c__Alphaproteobacteria;o__Rhizobiales;f__Methylocystaceae;g__;s__
K07239	UR10S	4765	2	502	1004	0.0121876	0.000334653	p__Proteobacteria;c__Alphaproteobacteria;o__Rhizobiales;f__Methylocystaceae;g__;s__
K08169	PB5S	4388819	2	501	1002	0.124984	0.0027745	p__Proteobacteria;c__Alphaproteobacteria;o__Rhizobiales;f__Bradyrhizobiaceae;g__Bradyrhizobium;s__
K07788	PB5S	4388819	2	501	1002	0.0277616	0.000605341	p__Proteobacteria;c__Alphaproteobacteria;o__Rhizobiales;f__Bradyrhizobiaceae;g__Bradyrhizobium;s__
K07789	PB5S	4388819	2	501	1002	0.0275965	0.000600231	p__Proteobacteria;c__Alphaproteobacteria;o__Rhizobiales;f__Bradyrhizobiaceae;g__Bradyrhizobium;s__
K07799	PB5S	4388819	2	501	1002	0.0234715	0.000493185	p__Proteobacteria;c__Alphaproteobacteria;o__Rhizobiales;f__Bradyrhizobiaceae;g__Bradyrhizobium;s__
K07239	PB5S	4388819	2	501	1002	0.0189439	0.000333987	p__Proteobacteria;c__Alphaproteobacteria;o__Rhizobiales;f__Bradyrhizobiaceae;g__Bradyrhizobium;s__
K03446	AB15S	4472772	6	167	1002	0.0122177	0.000278993	p__Proteobacteria;c__Alphaproteobacteria;o__Rhizobiales;f__Bradyrhizobiaceae;g__Bradyrhizobium;s__
K07245	UR5S	3798902	1	1001	1001	0.116544	0.00136408	p__Proteobacteria;c__Alphaproteobacteria;o__Rhizobiales;f__Methylocystaceae;g__;s__
K03446	UR5S	3798902	1	1001	1001	0.0194475	0.000278715	p__Proteobacteria;c__Alphaproteobacteria;o__Rhizobiales;f__Methylocystaceae;g__;s__
[truncated: 878,940+ more rows]

## Sheet: Table S8. Sequencing summary
Table S8. Metagenome sequencing summary
Sample ID	Total reads	# of 16S copies in metagenome
[truncated: 26 more rows]

## Sheet: Table S9. Assembly,contig,ORFs
Table S9. Information on assembly, contigs and ORFs.
[truncated: 9 more rows]

[truncated: 9 more sheets: Table S10. ARG Percentages, Table S11. Rel Abundance ARGs, Table S12. ARG Alpha_diversity, Table S13. BacMet categories, Table S14. BacMet ARG-MRG %, Table S15. Rel abund (BacMet), Table S16. BacMet ARG alpha, Table S17. BacMet MRG alpha, Table S18. Network analysis]
